# Supplementary material for: Diaqua­bis(4-bromo-2-formyl­phenolato-κ2 O,O′)cobalt(II)
Source: Acta Crystallogr Sect E Struct Rep Online. 2008 Sep 6;64(Pt 10):m1231. doi: 10.1107/S1600536808026068 (PMC2959384; doi:10.1107/S1600536808026068)
Supplement: Supplementary file 1 [file e-64-m1231-sup1.cif]

##############################################################################
###                                                                        ###
###        Electronic paper (Acta Crystallographica Section E)             ###
###                                                                        ###
##############################################################################
#                                                                            #
# This CIF contains the data in a paper accepted for publication in Acta     #
# Crystallographica Section E. It conforms to the requirements of Notes      #
# for Authors for Section E, and has been peer reviewed under the auspices   #
# of the IUCr Commission on Journals.                                        #
#                                                                            #
# Full details of the Crystallographic Information File format               #
# are given in the paper "The Crystallographic Information File (CIF):       #
# a New Standard Archive File for Crystallography" by S. R. Hall, F. H.      #
# Allen and I. D. Brown [Acta Cryst. (1991), A47, 655-685].                  #
#                                                                            #
# The current version of the core CIF dictionary is obtainable from          #
# ftp://ftp.iucr.org/pub/cif_core.dic. The current version number is 2.4.    #
#                                                                            #
# Software is freely available for graphical display of the structure(s) in  #
# this CIF.  For information consult the CIF home page http://www.iucr.org/  #
# cif/home.html                                                              #
#                                                                            #
# This file may be used for bona fide research purposes within the           #
# scientific community so long as proper attribution is given to the journal # 
# article from which it was obtained.                                        #
#                                                                            #
##############################################################################
                                             
data_global
_audit_creation_method     'SHELX97'
_journal_date_recd_electronic     2008-08-04
_journal_date_accepted     2008-08-13
_journal_name_full     'Acta Crystallographica, Section E'
_journal_year     2008
_journal_volume     64
_journal_issue     10
_journal_page_first     m1231
_journal_page_last     m1231
_journal_paper_category     QM
_journal_coeditor_code     LH2677
_publ_contact_author
;
       Xiao, Yu
      The Guangxi Key Laboratory of Environmental Engineering,
      Protection and Assessment,
      (Department of Resource and Environmental ngineering,
     Guilin University of Technology),
      Guilin, 541004
      People's Republic of China
;
_publ_contact_author_email     xiaoyuzsh@yahoo.com.cn
_publ_contact_author_fax     '86 773 5897019'
_publ_contact_author_phone     '86 773 5897016'
_publ_section_title
;
Diaquabis(4-bromo-2-formylphenolato-\k^2^<i>O</i>,<i>O</i>')cobalt(II)
;
loop_
    _publ_author_name
    _publ_author_address
    'Yu Xiao'
;
The Guangxi Key Laboratory of Environmental Engineering, Protection and
Assessment (Department of Resource and Environmental Engineering,
Guilin University of Technology),
Guilin 541004
People's Republic of China
;
    'Min Zhang'
;
The Guangxi Key Laboratory of Environmental Engineering, Protection and
Assessment (Department of Resource and Environmental Engineering,
Guilin University of Technology),
Guilin 541004
People's Republic of China
;
data_I
_audit_creation_method     SHELXL-97
_chemical_name_systematic
;
Diaquabis(4-bromo-2-formylphenolato-\k^2^O,O')cobalt(II)
;
_chemical_name_common     ?
_chemical_formula_moiety     'C14 H12 Br2 Co O6'
_chemical_formula_sum     'C14 H12 Br2 Co O6'
_chemical_formula_iupac     '[Co (C7 H4 Br O2)2 (H2 O)2]'
_chemical_formula_weight     494.99
_chemical_melting_point     ?
_symmetry_cell_setting     'Monoclinic'
_symmetry_space_group_name_H-M     'C 2/c'
_symmetry_space_group_name_Hall     '-C 2yc'
loop_
    _symmetry_equiv_pos_as_xyz
    'x, y, z'
    '-x, y, -z+1/2'
    'x+1/2, y+1/2, z'
    '-x+1/2, y+1/2, -z+1/2'
    '-x, -y, -z'
    'x, -y, z-1/2'
    '-x+1/2, -y+1/2, -z'
    'x+1/2, -y+1/2, z-1/2'
_cell_length_a     29.527(5)
_cell_length_b     4.7406(8)
_cell_length_c     11.6314(18)
_cell_angle_alpha     90.00
_cell_angle_beta     103.162(3)
_cell_angle_gamma     90.00
_cell_volume     1585.3(4)
_cell_formula_units_Z     4
_cell_measurement_reflns_used     3884
_cell_measurement_theta_min     2.83
_cell_measurement_theta_max     26.00
_cell_measurement_temperature     293(2)
_exptl_crystal_description     prism
_exptl_crystal_colour     red
_exptl_crystal_size_max     0.21
_exptl_crystal_size_mid     0.19
_exptl_crystal_size_min     0.19
_exptl_crystal_density_diffrn     2.074
_exptl_crystal_density_meas     ?
_exptl_crystal_density_method     'not measured'
_exptl_crystal_F_000     964
_exptl_absorpt_coefficient_mu     6.150
_exptl_absorpt_correction_type     none
_exptl_absorpt_process_details     ?
_exptl_absorpt_correction_T_min     ?
_exptl_absorpt_correction_T_max     ?
_exptl_special_details
;
;
_diffrn_ambient_temperature     293(2)
_diffrn_radiation_type     MoK\a
_diffrn_radiation_wavelength     0.71073
_diffrn_radiation_source     'fine-focus sealed tube'
_diffrn_radiation_monochromator     graphite
_diffrn_measurement_device_type     'Bruker SMART-CCD'
_diffrn_measurement_method     '\f and \w'
_diffrn_detector_area_resol_mean     ?
_diffrn_reflns_number     3884
_diffrn_reflns_av_R_equivalents     0.0330
_diffrn_reflns_av_sigmaI/netI     0.0469
_diffrn_reflns_theta_min     2.83
_diffrn_reflns_theta_max     26.00
_diffrn_reflns_theta_full     26.00
_diffrn_measured_fraction_theta_max     0.993
_diffrn_measured_fraction_theta_full     0.993
_diffrn_reflns_limit_h_min     -27
_diffrn_reflns_limit_h_max     36
_diffrn_reflns_limit_k_min     -5
_diffrn_reflns_limit_k_max     5
_diffrn_reflns_limit_l_min     -13
_diffrn_reflns_limit_l_max     14
_diffrn_standards_number     ?
_diffrn_standards_interval_count     ?
_diffrn_standards_interval_time     ?
_diffrn_standards_decay_%     ?
_refine_special_details
;
 Refinement of F^2^ against ALL reflections.  The weighted R-factor wR and
 goodness of fit S are based on F^2^, conventional R-factors R are based
 on F, with F set to zero for negative F^2^. The threshold expression of
 F^2^ > 2sigma(F^2^) is used only for calculating R-factors(gt) etc. and is
 not relevant to the choice of reflections for refinement.  R-factors based
 on F^2^ are statistically about twice as large as those based on F, and R-
 factors based on ALL data will be even larger.
;
_reflns_number_total     1553
_reflns_number_gt     1290
_reflns_threshold_expression     I>2\s(I)
_refine_ls_structure_factor_coef     Fsqd
_refine_ls_matrix_type     full
_refine_ls_R_factor_all     0.0510
_refine_ls_R_factor_gt     0.0400
_refine_ls_wR_factor_gt     0.0895
_refine_ls_wR_factor_ref     0.0947
_refine_ls_goodness_of_fit_ref     1.038
_refine_ls_restrained_S_all     1.038
_refine_ls_number_reflns     1553
_refine_ls_number_parameters     106
_refine_ls_number_restraints     0
_refine_ls_hydrogen_treatment     constr
_refine_ls_weighting_scheme     calc
_refine_ls_weighting_details
         'calc w=1/[\s^2^(Fo^2^)+(0.0409P)^2^+2.4257P] where P=(Fo^2^+2Fc^2^)/3'
_atom_sites_solution_hydrogens     geom
_atom_sites_solution_primary     direct
_atom_sites_solution_secondary     difmap
_refine_ls_shift/su_max     0.000
_refine_ls_shift/su_mean     0.000
_refine_diff_density_max     0.549
_refine_diff_density_min     -0.317
_refine_ls_extinction_method     none
_refine_ls_extinction_coef     ?
loop_
    _atom_type_symbol
    _atom_type_description
    _atom_type_scat_dispersion_real
    _atom_type_scat_dispersion_imag
    _atom_type_scat_source
    'C' 'C' 0.0033 0.0016
                         'International Tables Vol C Tables 4.2.6.8 and 6.1.1.4'
    'H' 'H' 0.0000 0.0000
                         'International Tables Vol C Tables 4.2.6.8 and 6.1.1.4'
    'O' 'O' 0.0106 0.0060
                         'International Tables Vol C Tables 4.2.6.8 and 6.1.1.4'
    'Co' 'Co' 0.3494 0.9721
                         'International Tables Vol C Tables 4.2.6.8 and 6.1.1.4'
    'Br' 'Br' -0.2901 2.4595
                         'International Tables Vol C Tables 4.2.6.8 and 6.1.1.4'
_computing_data_collection     'SMART (Bruker, 2004)'
_computing_cell_refinement     'SAINT (Bruker, 2004)'
_computing_data_reduction     'SAINT (Bruker, 2004)'
_computing_structure_solution     'SHELXS97 (Sheldrick, 2008)'
_computing_structure_refinement     'SHELXL97 (Sheldrick, 2008)'
_computing_molecular_graphics
               'ORTEP-3 (Farrugia, 1997) and ORTEPIII (Burnett & Johnson, 1996)'
_computing_publication_material     'SHELXTL (Sheldrick, 2008)'
loop_
    _atom_site_type_symbol
    _atom_site_label
    _atom_site_fract_x
    _atom_site_fract_y
    _atom_site_fract_z
    _atom_site_U_iso_or_equiv
    _atom_site_adp_type
    _atom_site_calc_flag
    _atom_site_refinement_flags
    _atom_site_occupancy
    _atom_site_disorder_assembly
    _atom_site_disorder_group
    Co Co1 0.0000 0.0000 0.5000 0.0288(2) Uani d S 1 . .
    Br Br1 0.222905(17) 0.41219(14) 0.34123(5) 0.0652(2) Uani d . 1 . .
    O O1 0.03315(9) -0.2051(5) 0.3818(2) 0.0354(6) Uani d . 1 . .
    O O2 0.05893(9) 0.2221(5) 0.5574(2) 0.0333(6) Uani d . 1 . .
    O O3 0.02353(10) -0.3049(5) 0.6373(2) 0.0377(6) Uani d . 1 . .
    H H3B 0.0416 -0.4195 0.6135 0.057 Uiso d R 1 . .
    H H3 0.0003 -0.3971 0.6490 0.057 Uiso d R 1 . .
    C C1 0.09460(13) 0.2474(8) 0.5103(3) 0.0309(8) Uani d . 1 . .
    C C2 0.13013(14) 0.4390(9) 0.5592(4) 0.0405(10) Uani d . 1 . .
    H H2 0.1280 0.5390 0.6266 0.049 Uiso calc R 1 . .
    C C3 0.16768(15) 0.4831(10) 0.5110(4) 0.0447(11) Uani d . 1 . .
    H H3A 0.1908 0.6094 0.5463 0.054 Uiso calc R 1 . .
    C C4 0.17148(14) 0.3393(10) 0.4089(4) 0.0421(10) Uani d . 1 . .
    C C5 0.13865(13) 0.1447(9) 0.3593(3) 0.0377(9) Uani d . 1 . .
    H H5 0.1419 0.0447 0.2928 0.045 Uiso calc R 1 . .
    C C6 0.09989(13) 0.0949(8) 0.4087(3) 0.0304(8) Uani d . 1 . .
    C C7 0.06866(15) -0.1242(8) 0.3544(3) 0.0367(9) Uani d . 1 . .
    H H7 0.0763 -0.2157 0.2907 0.044 Uiso calc R 1 . .
loop_
    _atom_site_aniso_label
    _atom_site_aniso_U_11
    _atom_site_aniso_U_22
    _atom_site_aniso_U_33
    _atom_site_aniso_U_12
    _atom_site_aniso_U_13
    _atom_site_aniso_U_23
    Co1 0.0330(4) 0.0264(4) 0.0284(4) -0.0043(3) 0.0104(3) -0.0022(3)
    Br1 0.0404(3) 0.1038(5) 0.0569(3) -0.0135(3) 0.0226(2) 0.0066(3)
    O1 0.0411(16) 0.0322(14) 0.0362(15) -0.0047(12) 0.0157(12) -0.0056(11)
    O2 0.0323(15) 0.0353(15) 0.0340(14) -0.0067(12) 0.0114(12) -0.0080(11)
    O3 0.0474(17) 0.0312(14) 0.0364(15) -0.0001(12) 0.0138(13) -0.0008(11)
    C1 0.031(2) 0.032(2) 0.030(2) 0.0007(16) 0.0078(16) 0.0034(15)
    C2 0.037(2) 0.049(3) 0.036(2) -0.0060(19) 0.0098(19) -0.0067(18)
    C3 0.035(2) 0.054(3) 0.043(3) -0.012(2) 0.006(2) 0.001(2)
    C4 0.031(2) 0.056(3) 0.041(2) -0.003(2) 0.0123(18) 0.009(2)
    C5 0.037(2) 0.048(3) 0.031(2) 0.0001(19) 0.0122(17) 0.0015(18)
    C6 0.034(2) 0.0287(19) 0.0287(19) 0.0008(16) 0.0062(16) 0.0003(15)
    C7 0.045(3) 0.038(2) 0.032(2) 0.0022(19) 0.0177(18) -0.0033(17)
_geom_special_details
;
 All esds (except the esd in the dihedral angle between two l.s. planes)
 are estimated using the full covariance matrix.  The cell esds are taken
 into account individually in the estimation of esds in distances, angles
 and torsion angles; correlations between esds in cell parameters are only
 used when they are defined by crystal symmetry.  An approximate (isotropic)
 treatment of cell esds is used for estimating esds involving l.s. planes.
;
loop_
    _geom_bond_atom_site_label_1
    _geom_bond_atom_site_label_2
    _geom_bond_site_symmetry_2
    _geom_bond_distance
    _geom_bond_publ_flag
    Co1 O2 5_556 2.013(2) ?
    Co1 O2 . 2.013(2) y
    Co1 O1 . 2.099(2) y
    Co1 O1 5_556 2.099(2) ?
    Co1 O3 5_556 2.149(3) ?
    Co1 O3 . 2.149(3) y
    Br1 C4 . 1.894(4) ?
    O1 C7 . 1.225(5) ?
    O2 C1 . 1.299(4) ?
    O3 H3B . 0.8500 ?
    O3 H3 . 0.8500 ?
    C1 C2 . 1.406(6) ?
    C1 C6 . 1.424(5) ?
    C2 C3 . 1.368(6) ?
    C2 H2 . 0.9300 ?
    C3 C4 . 1.395(6) ?
    C3 H3A . 0.9300 ?
    C4 C5 . 1.367(6) ?
    C5 C6 . 1.412(5) ?
    C5 H5 . 0.9300 ?
    C6 C7 . 1.436(6) ?
    C7 H7 . 0.9300 ?
loop_
    _geom_angle_atom_site_label_1
    _geom_angle_atom_site_label_2
    _geom_angle_atom_site_label_3
    _geom_angle_site_symmetry_1
    _geom_angle_site_symmetry_3
    _geom_angle
    _geom_angle_publ_flag
    O2 Co1 O2 5_556 . 180 y
    O2 Co1 O1 5_556 . 92.14(10) ?
    O2 Co1 O1 . . 87.86(10) y
    O2 Co1 O1 5_556 5_556 87.86(10) ?
    O2 Co1 O1 . 5_556 92.14(10) y
    O1 Co1 O1 . 5_556 180 y
    O2 Co1 O3 5_556 5_556 89.80(10) ?
    O2 Co1 O3 . 5_556 90.20(10) y
    O1 Co1 O3 . 5_556 86.83(10) y
    O1 Co1 O3 5_556 5_556 93.17(10) ?
    O2 Co1 O3 5_556 . 90.20(10) ?
    O2 Co1 O3 . . 89.80(10) y
    O1 Co1 O3 . . 93.17(10) y
    O1 Co1 O3 5_556 . 86.83(10) ?
    O3 Co1 O3 5_556 . 180 y
    C7 O1 Co1 . . 125.4(2) ?
    C1 O2 Co1 . . 129.1(2) ?
    Co1 O3 H3B . . 107.9 ?
    Co1 O3 H3 . . 109.2 ?
    H3B O3 H3 . . 108.2 ?
    O2 C1 C2 . . 119.4(3) ?
    O2 C1 C6 . . 123.8(3) ?
    C2 C1 C6 . . 116.8(3) ?
    C3 C2 C1 . . 122.1(4) ?
    C3 C2 H2 . . 118.9 ?
    C1 C2 H2 . . 118.9 ?
    C2 C3 C4 . . 120.3(4) ?
    C2 C3 H3A . . 119.9 ?
    C4 C3 H3A . . 119.9 ?
    C5 C4 C3 . . 120.1(4) ?
    C5 C4 Br1 . . 120.4(3) ?
    C3 C4 Br1 . . 119.5(3) ?
    C4 C5 C6 . . 120.3(4) ?
    C4 C5 H5 . . 119.9 ?
    C6 C5 H5 . . 119.9 ?
    C5 C6 C1 . . 120.3(3) ?
    C5 C6 C7 . . 116.2(3) ?
    C1 C6 C7 . . 123.5(3) ?
    O1 C7 C6 . . 127.9(4) ?
    O1 C7 H7 . . 116.1 ?
    C6 C7 H7 . . 116.1 ?
loop_
    _geom_hbond_atom_site_label_D
    _geom_hbond_atom_site_label_H
    _geom_hbond_atom_site_label_A
    _geom_hbond_site_symmetry_A
    _geom_hbond_distance_DH
    _geom_hbond_distance_HA
    _geom_hbond_distance_DA
    _geom_hbond_angle_DHA
    O3 H3 O1 5_546 0.85 2.12 2.842(4) 142.4
    O3 H3B O2 1_545 0.85 1.93 2.725(4) 155.1
