# Supplementary material for: Diaqua­bis(4-bromo-2-formyl­phenolato-κ2 O,O′)cobalt(II)
Source: Acta Crystallogr Sect E Struct Rep Online. 2008 Sep 6;64(Pt 10):m1231. doi: 10.1107/S1600536808026068 (PMC2959384; doi:10.1107/S1600536808026068)
Supplement: Supplementary file 2 [file e-64-m1231-Isup2.hkl]

# 
# h,k,l, Fc-squared, Fo-squared, sigma(Fo-squared) and status flag 
# 
data_I
_shelx_title ' co1 in C2/c' 
_shelx_refln_list_code          4 
_shelx_F_calc_maximum      339.21 
_exptl_crystal_F_000       964.00 
_reflns_d_resolution_high  0.8107 
 
loop_ 
 _symmetry_equiv_pos_as_xyz 
 'x, y, z' 
 '-x, y, -z+1/2' 
 'x+1/2, y+1/2, z' 
 '-x+1/2, y+1/2, -z+1/2' 
 '-x, -y, -z' 
 'x, -y, z-1/2' 
 '-x+1/2, -y+1/2, -z' 
 'x+1/2, -y+1/2, z-1/2' 
 
_cell_length_a    29.5266 
_cell_length_b     4.7406 
_cell_length_c    11.6314 
_cell_angle_alpha  90.000 
_cell_angle_beta  103.162 
_cell_angle_gamma  90.000 
 
_shelx_F_squared_multiplier     1.000 
 
loop_ 
 _refln_index_h 
 _refln_index_k 
 _refln_index_l 
 _refln_F_squared_calc 
 _refln_F_squared_meas 
 _refln_F_squared_sigma 
 _refln_observed_status 
   4   0   0    41242.74    37778.14   1662.94 o 
   6   0   0       38.36       42.82     16.73 o 
   8   0   0    10110.32    10013.91    342.59 o 
  10   0   0     2497.33     2538.58    108.25 o 
  12   0   0      211.41      318.72     38.46 o 
  14   0   0    25079.80    26176.76    874.54 o 
  16   0   0     9919.06    10568.54    376.76 o 
  18   0   0    31733.13    32802.38   1093.45 o 
  20   0   0     9753.39    10635.30    385.47 o 
  22   0   0    16685.84    17799.31    620.67 o 
  24   0   0      980.27     1022.89     82.47 o 
  26   0   0       41.71      126.05     44.61 o 
  28   0   0     1111.43     1157.68    152.25 o 
  30   0   0     1698.21     2173.18    203.48 o 
  32   0   0     3973.55     5098.15    345.77 o 
  34   0   0      294.75      576.76    128.06 o 
   1   1   0     5073.25     5127.34    168.28 o 
   3   1   0    60324.51    66471.69   1663.89 o 
   5   1   0    16101.98    16863.53    344.86 o 
   7   1   0    32557.96    32878.79    757.34 o 
   9   1   0     4314.87     3951.22    108.77 o 
  11   1   0    41543.32    41073.63    950.15 o 
  13   1   0      844.59      761.24     36.47 o 
  15   1   0    20051.16    19417.38    465.52 o 
  17   1   0      105.03       99.93     26.96 o 
  19   1   0     2138.34     2054.78     78.49 o 
  21   1   0    11829.18    11537.83    523.37 o 
  23   1   0     1787.68     1858.73    138.58 o 
  25   1   0     6422.20     6691.56    226.71 o 
  27   1   0      121.16       93.95     41.42 o 
  29   1   0     6233.26     6350.10    301.51 o 
  31   1   0      113.71      165.38     55.49 o 
  33   1   0     1901.93     2070.25    206.21 o 
   0   2   0     3662.99     3461.29    179.88 o 
   2   2   0     6919.97     7565.01    253.29 o 
   4   2   0     4225.06     3924.03    112.54 o 
   6   2   0     4522.63     4423.26    111.23 o 
   8   2   0    11820.31    11707.17    247.63 o 
  10   2   0     8968.55     8366.75    182.05 o 
  12   2   0     1861.57     1693.49     57.88 o 
  14   2   0    13036.76    12737.84    312.17 o 
  16   2   0      665.23      719.29     51.20 o 
  18   2   0    10059.06     8832.13    369.83 o 
  20   2   0       50.38       95.51     34.49 o 
  22   2   0     3561.03     3363.07    143.20 o 
  24   2   0     1971.08     1824.69    134.19 o 
  26   2   0     1252.23     1429.43    124.46 o 
  28   2   0     1105.97     1110.90    158.24 o 
  30   2   0       39.01      117.60     60.28 o 
  32   2   0      523.39      520.98     86.79 o 
   1   3   0      645.84      675.99     54.84 o 
   3   3   0     4388.59     4255.15    166.84 o 
   5   3   0     7326.35     7042.31    197.60 o 
   7   3   0     3663.57     3522.14    109.49 o 
   9   3   0     5520.41     5099.65    132.56 o 
  11   3   0     4123.86     3705.71    162.52 o 
  13   3   0     2467.76     2478.49    126.70 o 
  15   3   0      174.60      143.24     36.31 o 
  17   3   0     2059.62     2046.76    165.59 o 
  19   3   0      439.06      325.51     92.61 o 
  21   3   0     1138.80     1151.20    198.03 o 
  23   3   0      415.90      355.17     70.59 o 
  25   3   0      636.70      510.18    115.14 o 
  27   3   0      417.67      461.76     84.93 o 
  29   3   0       13.62      -79.75     66.40 o 
   0   4   0      685.39      713.60     90.59 o 
   2   4   0     5294.94     5308.93    206.09 o 
   4   4   0     1005.06      999.21     55.97 o 
   6   4   0     2583.35     2758.62    151.72 o 
   8   4   0      441.69      374.70     56.27 o 
  10   4   0     1039.69     1198.17     91.39 o 
  12   4   0     1165.50     1058.39     98.66 o 
  14   4   0       85.00       94.11     45.70 o 
  16   4   0     1017.39     1110.83    100.98 o 
  18   4   0      275.87      276.60     64.38 o 
  20   4   0     1706.76     1658.66    130.84 o 
  22   4   0       73.65       90.60     54.77 o 
  24   4   0     1219.02     1284.67    175.73 o 
   1   5   0      602.45      575.82     99.96 o 
   3   5   0      748.21      942.92     91.70 o 
   5   5   0     1401.53     1270.29    102.54 o 
   7   5   0       92.69      138.14     53.40 o 
   9   5   0      860.43      914.54     92.92 o 
  11   5   0        7.54      -32.81     42.04 o 
  13   5   0      681.05      842.29     94.96 o 
  15   5   0      481.58      500.57     82.03 o 
  17   5   0      590.10      529.67     85.97 o 
 -35   1   1       16.02       20.40     78.85 o 
 -33   1   1      320.98      385.91    100.49 o 
 -31   1   1       68.86      124.72     59.94 o 
 -29   1   1     1957.64     2187.29    115.19 o 
 -27   1   1      258.73      284.34     54.14 o 
 -25   1   1      607.88      684.98     65.05 o 
 -23   1   1     7971.33     7763.54    624.22 o 
 -21   1   1      673.34      574.36     53.38 o 
 -19   1   1      972.14      940.22     49.53 o 
 -17   1   1     2219.23     2334.24     81.27 o 
 -15   1   1     2662.03     2598.69     81.77 o 
 -13   1   1      273.27      266.30     27.77 o 
 -11   1   1    11175.09    12162.55    292.22 o 
  -9   1   1     3737.94     3772.68     98.65 o 
  -7   1   1    10695.44    10695.22    253.54 o 
  -5   1   1     6352.11     6834.46    143.10 o 
  -3   1   1     7717.46     8463.68    200.30 o 
  -1   1   1    22790.39    25217.97    659.85 o 
   1   1   1    15620.52    17642.09    449.11 o 
   3   1   1     7552.10     8550.81    224.72 o 
   5   1   1    13027.45    12865.55    293.15 o 
   7   1   1     5021.07     4832.88    151.10 o 
   9   1   1    28836.35    28224.30    655.95 o 
  11   1   1       72.96       64.45     14.23 o 
  13   1   1    10594.82     9991.65    248.02 o 
  15   1   1     3026.19     2927.94     90.25 o 
  17   1   1     3461.14     3699.73    119.38 o 
  19   1   1     1683.14     1644.98     70.23 o 
  21   1   1        6.17       -7.76     25.63 o 
  23   1   1      953.88      998.92     96.73 o 
  25   1   1     3099.77     3200.17    239.89 o 
  27   1   1      565.83      629.53     81.90 o 
  29   1   1      109.63       58.39     59.41 o 
  31   1   1      204.71      291.89     66.08 o 
  33   1   1      692.32      727.83    131.15 o 
 -32   2   1     1576.54     1731.60    137.09 o 
 -30   2   1      442.91      608.26     87.81 o 
 -28   2   1      643.86      601.61    100.26 o 
 -26   2   1       16.45       11.23     38.07 o 
 -24   2   1      184.94      239.38     46.53 o 
 -22   2   1      386.64      301.58     47.91 o 
 -20   2   1     5572.65     5334.75    300.22 o 
 -18   2   1     9365.64     8819.46    275.23 o 
 -16   2   1    10001.28     9519.63    288.72 o 
 -14   2   1     6894.41     5942.72    297.62 o 
 -12   2   1     7548.11     7749.91    195.20 o 
 -10   2   1     1835.79     1600.64     44.40 o 
  -8   2   1     3348.35     2946.22     70.84 o 
  -6   2   1      317.48      403.93     20.69 o 
  -4   2   1     5351.50     5188.00    150.53 o 
  -2   2   1     1494.34     1527.63     98.83 o 
   0   2   1    22108.33    23355.52    740.33 o 
   2   2   1     6820.73     6671.29    182.29 o 
   4   2   1    38232.97    40326.50   1021.41 o 
   6   2   1    12480.41    12671.16    333.04 o 
   8   2   1      729.70      691.78     27.67 o 
  10   2   1     1762.95     1647.87     48.44 o 
  12   2   1      807.96      905.83     41.00 o 
  14   2   1       60.03       47.96     17.41 o 
  16   2   1     1183.70      982.36     57.15 o 
  18   2   1     1635.45     1365.60    105.88 o 
  20   2   1     6985.62     6721.78    277.74 o 
  22   2   1     3937.64     4117.00    199.92 o 
  24   2   1     1998.09     2255.88    318.44 o 
  26   2   1      990.04     1241.96    199.92 o 
  28   2   1      514.80      509.67     84.37 o 
  30   2   1       10.59      153.39     62.43 o 
  32   2   1        0.10       58.40     58.92 o 
 -29   3   1      245.85      298.03     76.69 o 
 -27   3   1      515.94      451.00     87.99 o 
 -25   3   1     1822.42     1850.55    264.37 o 
 -23   3   1      991.91     1131.55    109.58 o 
 -21   3   1     2261.73     1985.63    294.55 o 
 -19   3   1     1186.94     1002.65     68.68 o 
 -17   3   1      541.52      443.79     46.85 o 
 -15   3   1       53.45      102.16     30.43 o 
 -13   3   1      842.10      825.16     68.12 o 
 -11   3   1      352.16      333.27     48.83 o 
  -9   3   1     9085.38     8999.53    259.29 o 
  -7   3   1     5468.07     5303.77    136.66 o 
  -5   3   1     2110.13     1919.05     93.83 o 
  -3   3   1     6429.76     6708.07    198.33 o 
  -1   3   1     5354.31     5428.98    198.36 o 
   1   3   1      656.03      803.84     78.62 o 
   3   3   1      110.31      128.48     22.31 o 
   5   3   1     1632.14     1472.45     60.09 o 
   7   3   1     2328.74     2129.60    106.92 o 
   9   3   1      564.20      474.95     31.43 o 
  11   3   1     8523.93     8132.01    203.86 o 
  13   3   1     1556.40     1586.17    101.91 o 
  15   3   1     3882.02     3637.63    172.39 o 
  17   3   1     1137.98     1270.27    100.20 o 
  19   3   1       18.68       64.61     48.99 o 
  21   3   1     1262.27     1359.56    115.11 o 
  23   3   1      524.76      359.19     79.45 o 
  25   3   1      256.27      176.33     66.25 o 
  27   3   1      833.74      837.97    104.77 o 
  29   3   1      360.17      431.63    130.85 o 
 -26   4   1        5.30       45.11     52.01 o 
 -24   4   1      208.66      202.72     65.39 o 
 -22   4   1      177.86      309.32     65.40 o 
 -20   4   1       45.74       60.80     47.11 o 
 -18   4   1     1480.07     1564.00    140.04 o 
 -16   4   1       10.09       41.18     57.10 o 
 -14   4   1      967.73      981.48     89.86 o 
 -12   4   1      923.88      878.31     82.94 o 
 -10   4   1      753.47      619.37     69.62 o 
  -8   4   1       24.64        2.64     34.20 o 
  -6   4   1       14.87        2.78     33.77 o 
  -4   4   1        1.70      -22.11     23.78 o 
  -2   4   1      935.92      873.42     56.79 o 
   0   4   1       35.45       12.93     44.82 o 
   2   4   1     3105.85     3316.04    115.30 o 
   4   4   1      224.47      338.34     38.25 o 
   6   4   1      912.13      997.78     57.04 o 
   8   4   1      112.03      150.50     44.80 o 
  10   4   1      168.90      185.42     49.21 o 
  12   4   1      196.67      262.06     54.74 o 
  14   4   1      767.21      740.43     83.47 o 
  16   4   1      337.85      320.55     65.54 o 
  18   4   1       23.86       41.12     64.09 o 
  20   4   1      275.84      182.38     60.57 o 
  22   4   1      240.01      402.01     79.39 o 
  24   4   1      234.52      286.05     71.55 o 
 -17   5   1       35.64       76.75    131.74 o 
 -15   5   1        0.76        1.62     47.89 o 
 -13   5   1        0.68       66.91     50.38 o 
 -11   5   1        2.28       39.69     50.18 o 
  -9   5   1       16.31       92.92     49.48 o 
  -7   5   1      321.23      458.36     69.00 o 
  -5   5   1      115.21      132.51     61.78 o 
  -3   5   1      174.03      241.90     83.00 o 
  -1   5   1       36.43       18.74     42.60 o 
   1   5   1      158.07      198.91     55.97 o 
   3   5   1       86.20       94.98     69.01 o 
   5   5   1       34.56      184.07     55.45 o 
   7   5   1       11.61       29.16     46.72 o 
   9   5   1      197.78      217.69     83.24 o 
  11   5   1        3.20       -9.54     56.32 o 
  13   5   1       59.80       -2.33     50.37 o 
  15   5   1        0.98       45.96     50.19 o 
  17   5   1       16.33       -3.24     54.68 o 
 -36   0   2      209.80      240.00    105.89 o 
 -34   0   2     3273.15     4192.21    317.55 o 
 -32   0   2     1982.96     2375.83    227.67 o 
 -30   0   2     7007.75     7801.25    478.82 o 
 -28   0   2     2770.34     3090.74    245.22 o 
 -26   0   2     8575.24     9431.94    546.05 o 
 -24   0   2       17.79      -77.37     51.58 o 
 -22   0   2     9274.83     9426.67    352.27 o 
 -20   0   2    11204.27    11150.01    945.30 o 
 -18   0   2     2568.96     2925.58    132.91 o 
 -16   0   2    40031.80    39573.60   1301.96 o 
 -14   0   2    23493.34    26023.15   1211.81 o 
 -12   0   2    87397.99    94192.90   3048.28 o 
 -10   0   2     6634.29     6714.92    235.13 o 
  -8   0   2    57204.80    61671.96   1994.02 o 
  -6   0   2      831.29     1008.09     43.52 o 
  -4   0   2     8099.84     9562.64    316.55 o 
  -2   0   2     2595.46     3031.45     84.66 o 
   0   0   2    24451.54    27760.80    903.43 o 
   4   0   2    38657.01    38755.70   1710.25 o 
   6   0   2    73306.25    72696.96   2354.91 o 
   8   0   2    23859.94    23786.87    784.27 o 
  10   0   2    36435.03    34010.47   1118.62 o 
  12   0   2      201.50       93.25     30.10 o 
  14   0   2    10298.15     9388.98    341.97 o 
  16   0   2     1522.50     1299.95     86.43 o 
  18   0   2      201.75      261.07     47.89 o 
  20   0   2     8330.03     8489.68    336.23 o 
  22   0   2     1639.43     1817.79    110.98 o 
  24   0   2    11800.48    11975.10    566.57 o 
  26   0   2     6455.04     6582.45    574.45 o 
  28   0   2     3011.66     3334.11    166.31 o 
 -35   1   2      113.68      207.94     78.91 o 
 -33   1   2     1644.05     1743.34    172.18 o 
 -31   1   2       13.19      -18.35     55.24 o 
 -29   1   2      478.68      674.21     99.30 o 
 -27   1   2     7238.77     7020.59    239.77 o 
 -25   1   2      358.33      315.06     72.50 o 
 -23   1   2     9631.37     8536.06    625.30 o 
 -21   1   2      724.33      639.17     56.45 o 
 -19   1   2    31231.05    31158.76    869.99 o 
 -17   1   2     4928.98     4849.90    135.03 o 
 -15   1   2    13996.11    13863.38    337.00 o 
 -13   1   2     1168.79     1044.63     53.56 o 
 -11   1   2     1378.57     1188.78     84.25 o 
  -9   1   2    19558.67    19485.46    540.11 o 
  -7   1   2     3363.23     3271.88    105.51 o 
  -5   1   2    52318.60    56738.49   1300.76 o 
  -3   1   2    12570.48    14224.85    390.50 o 
  -1   1   2    33017.17    37023.75    828.29 o 
   1   1   2     1006.10      986.61     31.77 o 
   3   1   2   115064.66   115849.73   2896.40 o 
   5   1   2      849.97      713.44     40.60 o 
   7   1   2      503.15      376.91     20.06 o 
   9   1   2    35888.32    37297.52    865.31 o 
  11   1   2      148.07      219.25     24.66 o 
  13   1   2    22245.66    21163.49    503.81 o 
  15   1   2     1371.01     1228.90     54.20 o 
  17   1   2    20699.33    19229.45    718.50 o 
  19   1   2      782.51      736.08     51.67 o 
  21   1   2     8099.14     7877.06    216.27 o 
  23   1   2       11.51       36.60     41.54 o 
  25   1   2      311.69      312.92     64.19 o 
  27   1   2     1525.78     1540.36    167.02 o 
  29   1   2      275.63      429.83    164.17 o 
  31   1   2     2505.73     2716.67    156.20 o 
  33   1   2       19.65       59.17     85.97 o 
 -34   2   2      284.21      368.18    118.70 o 
 -32   2   2       24.02       27.08     53.80 o 
 -30   2   2     3343.93     3351.97    174.26 o 
 -28   2   2       23.33        8.51     42.30 o 
 -26   2   2     4684.19     4114.70    164.22 o 
 -24   2   2      253.13      210.81     59.08 o 
 -22   2   2      364.44      338.00     48.68 o 
 -20   2   2      127.73       87.41     33.14 o 
 -18   2   2      782.36      809.28     60.30 o 
 -16   2   2     4523.70     4407.65    153.17 o 
 -14   2   2        8.18        8.21     19.72 o 
 -12   2   2    13220.34    12670.22    366.96 o 
 -10   2   2      260.12      268.62     25.16 o 
  -8   2   2    27867.16    28408.17    581.53 o 
  -6   2   2     3670.81     3597.91     97.25 o 
  -4   2   2     3314.99     3049.00     97.46 o 
  -2   2   2     2467.64     2221.87     73.63 o 
   0   2   2     1289.03     1235.79     48.61 o 
   2   2   2     5806.41     5610.43    158.36 o 
   4   2   2     1508.44     1374.77     64.22 o 
   6   2   2    32653.27    33934.57    865.99 o 
   8   2   2      192.94      208.50     24.20 o 
  10   2   2     6976.32     6497.27    146.77 o 
  12   2   2     1097.21     1042.78     49.72 o 
  14   2   2     3351.11     3409.94    121.32 o 
  16   2   2     3354.43     3248.29    119.86 o 
  18   2   2      504.58      660.11     63.42 o 
  20   2   2     3666.64     3898.91    339.90 o 
  22   2   2      527.31      549.96     76.16 o 
  24   2   2     4807.91     4483.90    267.69 o 
  26   2   2       71.49       91.53     56.59 o 
  28   2   2     1036.92      991.88    234.43 o 
  30   2   2       42.84       11.96     59.33 o 
 -31   3   2        4.52      -88.67     66.82 o 
 -29   3   2      912.03      921.41    240.83 o 
 -27   3   2       63.97       74.01     51.28 o 
 -25   3   2      313.29      217.81     65.43 o 
 -23   3   2      305.30      244.92     62.39 o 
 -21   3   2     1231.01     1217.28     81.97 o 
 -19   3   2      221.87      285.93     52.28 o 
 -17   3   2     1825.92     1806.28     89.83 o 
 -15   3   2     5822.78     5771.04    193.17 o 
 -13   3   2     1765.14     1630.28     78.95 o 
 -11   3   2     8322.67     7678.73    291.48 o 
  -9   3   2     6378.79     5553.03    265.20 o 
  -7   3   2     5792.08     5448.15    188.09 o 
  -5   3   2     5545.25     5156.89    158.14 o 
  -3   3   2     8028.27     7888.75    228.84 o 
  -1   3   2     1447.29     1288.79     57.28 o 
   1   3   2     1603.05     1443.57     60.19 o 
   3   3   2      670.29      572.87     39.75 o 
   5   3   2      740.17      795.33     65.93 o 
   7   3   2      839.85      807.71     45.52 o 
   9   3   2      623.24      585.61     35.84 o 
  11   3   2      348.65      343.51     32.19 o 
  13   3   2     1043.37     1049.85     62.75 o 
  15   3   2      541.78      564.40     90.24 o 
  17   3   2      160.80      209.32     58.45 o 
  19   3   2     2198.06     2017.21    194.41 o 
  21   3   2      800.19      626.59     86.60 o 
  23   3   2     1180.62     1167.86    117.02 o 
  25   3   2      822.87      892.62    108.12 o 
  27   3   2     1543.81     1874.45    215.10 o 
 -26   4   2        1.96      -24.93     76.66 o 
 -24   4   2      791.30      737.00     96.17 o 
 -22   4   2     1294.95     1368.28    124.08 o 
 -20   4   2      727.92      601.82    153.86 o 
 -18   4   2     2736.39     2672.85    156.25 o 
 -16   4   2      171.12      238.09     56.88 o 
 -14   4   2     2630.86     2537.61    138.64 o 
 -12   4   2       95.30       77.58     44.05 o 
 -10   4   2     1304.99     1345.63    177.33 o 
  -8   4   2       77.41      101.60     41.01 o 
  -6   4   2     1223.21     1243.85     88.28 o 
  -4   4   2     1501.16     1267.27    219.01 o 
  -2   4   2     4785.46     4746.42    189.49 o 
   0   4   2     4912.80     5255.35    164.93 o 
   2   4   2       41.22       84.73     27.92 o 
   4   4   2     1513.32     1504.08     72.25 o 
   6   4   2      187.04      149.02     30.58 o 
   8   4   2     2293.20     2336.84    208.48 o 
  10   4   2      479.16      417.79     63.63 o 
  12   4   2     3109.95     3052.37    159.64 o 
  14   4   2      443.04      503.78    105.53 o 
  16   4   2      726.53      907.01     97.58 o 
  18   4   2      548.91      627.37    205.91 o 
  20   4   2      185.60      116.86     59.26 o 
  22   4   2      391.76      242.06     78.53 o 
  24   4   2        8.91      -12.41     59.46 o 
 -17   5   2      710.58      836.58     97.50 o 
 -15   5   2      322.59      272.91    125.87 o 
 -13   5   2      156.33      120.46     54.73 o 
 -11   5   2       14.56       53.06     46.67 o 
  -9   5   2       29.77       36.49     46.50 o 
  -7   5   2      181.29      221.27     82.41 o 
  -5   5   2       33.77       77.19     66.29 o 
  -3   5   2     2670.83     3312.12    312.75 o 
  -1   5   2      569.03      670.25     75.02 o 
   1   5   2     1193.12     1344.57    100.20 o 
   3   5   2      382.17      338.54     83.60 o 
   5   5   2     1240.12     1288.23    140.52 o 
   7   5   2     1350.77     1506.87    206.15 o 
   9   5   2     1270.27     1301.55    112.09 o 
  11   5   2     1325.64     1342.38    267.27 o 
  13   5   2      468.94      580.99    106.36 o 
  15   5   2     1732.96     1567.60    134.68 o 
 -35   1   3      821.51     1157.89    191.15 o 
 -33   1   3      935.40     1119.73    165.71 o 
 -31   1   3      123.80       19.26     60.24 o 
 -29   1   3      556.23      576.30     93.50 o 
 -27   1   3      569.28      488.99     62.73 o 
 -25   1   3       77.62       54.91     37.98 o 
 -23   1   3     1619.39     1600.71     88.12 o 
 -21   1   3     2757.66     2751.21    185.67 o 
 -19   1   3     4515.98     4610.46    159.91 o 
 -17   1   3     3575.41     3417.23    183.13 o 
 -15   1   3     6665.95     7275.25    223.11 o 
 -13   1   3     9964.35    11180.59    324.27 o 
 -11   1   3     2117.68     2619.89    169.77 o 
  -9   1   3     1989.11     2238.67     80.62 o 
  -7   1   3    15138.83    15576.51    366.18 o 
  -5   1   3     4556.93     4419.79    100.01 o 
  -3   1   3    14903.97    15485.74    321.29 o 
  -1   1   3    10026.59    10861.09    252.46 o 
   1   1   3     2043.84     1793.28     61.96 o 
   3   1   3    51297.77    57617.60   1455.14 o 
   5   1   3       62.01      110.74     19.07 o 
   7   1   3     1578.59     1490.69    158.95 o 
   9   1   3     1919.67     1887.28     61.24 o 
  11   1   3     1174.68     1152.87     46.77 o 
  13   1   3     1892.69     1835.20     65.62 o 
  15   1   3      103.15       71.73     25.13 o 
  17   1   3     2541.80     2438.25     99.42 o 
  19   1   3     1383.94     1352.81     74.98 o 
  21   1   3     1727.79     1789.23    119.96 o 
  23   1   3     1570.74     1591.55     92.19 o 
  25   1   3      317.85      326.82     66.85 o 
  27   1   3      304.78      253.39     62.60 o 
  29   1   3      287.65      306.93     75.95 o 
  31   1   3       15.58       59.98     55.97 o 
 -34   2   3      318.41      395.22    125.34 o 
 -32   2   3      869.79      926.92     95.98 o 
 -30   2   3     1685.38     1598.17    106.55 o 
 -28   2   3     2544.79     2548.56    211.93 o 
 -26   2   3     3956.46     3715.57    153.45 o 
 -24   2   3     1121.64     1096.36     79.45 o 
 -22   2   3      807.26      862.54     67.64 o 
 -20   2   3     3251.29     3136.45    126.67 o 
 -18   2   3       28.81      -11.22     24.67 o 
 -16   2   3     1949.58     2038.21     92.04 o 
 -14   2   3     4207.82     4314.62    150.40 o 
 -12   2   3    12097.29    12417.66    363.66 o 
 -10   2   3     8566.81     8199.24    248.16 o 
  -8   2   3     8421.53     8415.03    209.26 o 
  -6   2   3    12631.06    13164.56    372.31 o 
  -4   2   3    11318.00    11943.58    280.70 o 
  -2   2   3      433.11      425.40     24.78 o 
   0   2   3     1538.73     1529.05     49.87 o 
   2   2   3     1182.62     1071.65     41.73 o 
   4   2   3      147.03      246.72     24.56 o 
   6   2   3    15676.20    16250.99    429.59 o 
   8   2   3    21648.54    20276.05    670.86 o 
  10   2   3     1340.28     1114.61     58.17 o 
  12   2   3     6682.82     6665.02    207.24 o 
  14   2   3     1880.67     1717.66     80.07 o 
  16   2   3     2295.53     2375.91     99.90 o 
  18   2   3      486.49      524.51     50.85 o 
  20   2   3       46.09       77.22    100.79 o 
  22   2   3     1247.51     1460.14    200.57 o 
  24   2   3      216.31      233.88     64.93 o 
  26   2   3      895.34      899.30    123.08 o 
  28   2   3     1018.63     1131.63    120.17 o 
  30   2   3      802.75      864.68    182.31 o 
 -31   3   3      939.51      897.07    108.46 o 
 -29   3   3        4.46      117.55     58.51 o 
 -27   3   3       18.92      -13.41     36.95 o 
 -25   3   3        3.22       47.29     39.08 o 
 -23   3   3     1964.71     1993.02    110.18 o 
 -21   3   3     2412.87     2482.23    147.56 o 
 -19   3   3      304.89      341.50     52.99 o 
 -17   3   3     4287.95     4054.28    163.67 o 
 -15   3   3     7051.22     6684.36    220.01 o 
 -13   3   3      470.58      434.90     46.64 o 
 -11   3   3     2190.79     2033.91    137.79 o 
  -9   3   3      113.28      103.25     35.85 o 
  -7   3   3      122.39       94.32     33.85 o 
  -5   3   3     4593.93     4673.15    177.33 o 
  -3   3   3     2157.07     2162.90     69.48 o 
  -1   3   3     2676.68     2593.03     79.20 o 
   1   3   3    11389.27    10910.66    262.85 o 
   3   3   3     1007.72     1070.82     55.35 o 
   5   3   3     3649.74     3723.46    121.38 o 
   7   3   3     2078.95     2028.81     79.74 o 
   9   3   3      123.32       91.82     25.85 o 
  11   3   3      767.96      603.69     40.69 o 
  13   3   3      282.22      248.30     31.51 o 
  15   3   3      804.07      866.34     89.38 o 
  17   3   3     1946.03     1987.91    136.52 o 
  19   3   3     1642.85     1730.76    281.62 o 
  21   3   3      234.46      334.75     73.10 o 
  23   3   3      882.60     1023.70    137.85 o 
  25   3   3      331.24      288.87     76.06 o 
  27   3   3        4.55      116.58     91.78 o 
 -26   4   3      923.40      939.04    153.56 o 
 -24   4   3      121.22      134.67     57.43 o 
 -22   4   3      264.56      249.93     66.13 o 
 -20   4   3       18.60        9.28     45.57 o 
 -18   4   3       47.87       89.28     48.79 o 
 -16   4   3       15.10      -27.11    113.83 o 
 -14   4   3        5.83       54.65     41.82 o 
 -12   4   3      451.92      536.99     71.36 o 
 -10   4   3      715.96      636.43     72.97 o 
  -8   4   3      855.51      850.86     78.13 o 
  -6   4   3      839.76      831.83    103.28 o 
  -4   4   3      482.73      514.86     56.96 o 
  -2   4   3      706.98      753.92     52.20 o 
   0   4   3     1129.68     1092.41     63.10 o 
   2   4   3      497.68      536.54     47.38 o 
   4   4   3      259.45      343.84     40.28 o 
   6   4   3      224.09      191.53     33.27 o 
   8   4   3      393.59      454.24     76.71 o 
  10   4   3      899.58     1035.95     94.58 o 
  12   4   3      143.44       95.65     50.10 o 
  14   4   3      753.01      669.47     83.37 o 
  16   4   3       12.94        5.33     46.28 o 
  18   4   3        0.06       13.69     57.60 o 
  20   4   3       78.57       -0.17     60.91 o 
  22   4   3       12.53      -46.63     95.22 o 
 -17   5   3       16.68       83.79     56.95 o 
 -15   5   3       73.37       62.81     54.82 o 
 -13   5   3       65.37       94.14     54.70 o 
 -11   5   3        0.70      -71.74     61.78 o 
  -7   5   3       99.50      104.39     71.92 o 
  -5   5   3       57.94       60.81     89.47 o 
  -3   5   3      254.90      393.07     61.71 o 
  -1   5   3       20.71       27.97     42.94 o 
   1   5   3      172.18       92.14     46.94 o 
   3   5   3       33.91       -6.28     60.83 o 
   5   5   3       99.52      160.55     73.64 o 
   7   5   3        0.12       49.50     60.83 o 
   9   5   3       30.06       53.94     49.19 o 
  11   5   3       70.14       63.95     53.70 o 
  13   5   3        0.07       34.61     52.61 o 
  15   5   3       28.76       63.58     55.79 o 
 -36   0   4      126.27       74.11     95.93 o 
 -34   0   4     1223.70     1129.22    174.07 o 
 -32   0   4     1148.20     1562.74    192.45 o 
 -30   0   4      968.33     1019.53    156.64 o 
 -28   0   4     3170.43     3323.39    262.29 o 
 -26   0   4     2211.31     2113.18    206.21 o 
 -24   0   4    30821.15    29579.30   1507.48 o 
 -22   0   4     1578.36     1244.24    145.97 o 
 -20   0   4    39998.14    37617.99   1243.87 o 
 -18   0   4     2101.55     1948.88     93.09 o 
 -16   0   4    22164.49    21948.21    736.45 o 
 -14   0   4      430.45      310.68     32.87 o 
 -12   0   4      970.03      924.80     38.33 o 
 -10   0   4    49325.09    51492.61   1333.89 o 
  -8   0   4    12889.56    13867.99    367.16 o 
  -6   0   4    57006.76    63448.15   1638.35 o 
  -4   0   4    16358.11    18591.51    490.36 o 
  -2   0   4    51059.29    57782.02   1493.37 o 
   0   0   4    27712.46    31920.55   1043.44 o 
   2   0   4      138.92      142.65     32.61 o 
   4   0   4      165.42      229.92     41.03 o 
   6   0   4       41.69       95.46     32.25 o 
   8   0   4    18885.37    18040.35    761.98 o 
  10   0   4      433.24      350.74     35.86 o 
  12   0   4    77287.47    76793.98   2502.35 o 
  14   0   4       91.65       77.46     28.76 o 
  16   0   4    17032.54    15648.35    720.42 o 
  18   0   4      146.64      124.69     42.36 o 
  20   0   4     7471.55     7078.12    285.31 o 
  22   0   4      690.60      786.77    117.27 o 
  24   0   4      495.28      422.38     92.97 o 
  26   0   4     1991.28     1980.49    186.05 o 
  28   0   4      589.43      676.73    121.07 o 
  30   0   4     2672.85     2987.34    229.09 o 
 -35   1   4     3151.19     3310.59    205.08 o 
 -33   1   4      769.17      694.11    132.63 o 
 -31   1   4     4272.27     4392.31    231.60 o 
 -29   1   4     1059.21     1031.78    120.83 o 
 -27   1   4     4974.39     5063.09    417.28 o 
 -25   1   4       18.92       15.84     34.39 o 
 -23   1   4     1300.90     1349.43    130.02 o 
 -21   1   4     7202.02     7253.45    280.67 o 
 -19   1   4      111.85       92.11     28.88 o 
 -17   1   4    25137.67    25673.36    719.07 o 
 -15   1   4     2538.85     2228.96    126.06 o 
 -13   1   4    31653.07    30524.35    837.88 o 
 -11   1   4     6645.94     7009.00    211.53 o 
  -9   1   4    32480.01    34378.96    701.97 o 
  -7   1   4     3555.93     3737.16     98.05 o 
  -5   1   4    16534.87    18530.35    383.96 o 
  -3   1   4    22699.71    24461.18    501.84 o 
  -1   1   4     3334.50     3412.82     89.17 o 
   1   1   4    31997.87    33258.86    748.11 o 
   3   1   4      591.39      585.78     59.48 o 
   5   1   4    39480.80    42633.57   1087.34 o 
   7   1   4     3841.13     4006.49    176.15 o 
   9   1   4    24334.41    22813.59    615.03 o 
  11   1   4     1344.35     1408.11     95.35 o 
  13   1   4     2787.43     2608.12    119.73 o 
  15   1   4     4600.33     4407.08    150.53 o 
  17   1   4       31.86       19.54     24.57 o 
  19   1   4     5988.32     5500.44    185.67 o 
  21   1   4      644.39      660.29    115.33 o 
  23   1   4     5640.42     5559.48    197.85 o 
  25   1   4       18.99       11.55     37.33 o 
  27   1   4     2309.73     2456.84    155.85 o 
  29   1   4       99.30      214.74     80.04 o 
  31   1   4      160.94      123.32     80.28 o 
 -34   2   4      915.71      834.33    114.43 o 
 -32   2   4       98.86      157.98     87.45 o 
 -30   2   4     1338.34     1293.20     96.97 o 
 -28   2   4     1941.29     1743.31    106.65 o 
 -26   2   4      275.11      391.26     55.32 o 
 -24   2   4     3912.89     3890.26    155.10 o 
 -22   2   4     2110.52     2107.14    106.22 o 
 -20   2   4     1140.83     1172.31     92.05 o 
 -18   2   4       12.24      -17.72     26.42 o 
 -16   2   4     4439.76     4250.75    150.80 o 
 -14   2   4      911.13      962.08     60.57 o 
 -12   2   4     3142.90     2845.78    135.50 o 
 -10   2   4     5926.08     5398.32    175.57 o 
  -8   2   4     1975.43     1991.99     63.53 o 
  -6   2   4    26936.79    27783.49    574.65 o 
  -4   2   4       77.58       54.94     16.64 o 
  -2   2   4    16876.94    17109.82    502.42 o 
   0   2   4     4588.54     4544.83    120.00 o 
   2   2   4    11104.51    10832.47    257.76 o 
   4   2   4    15239.26    13789.38    370.36 o 
   6   2   4    12924.69    12482.71    338.99 o 
   8   2   4     3586.46     3318.02    168.82 o 
  10   2   4     1096.30     1042.74     56.89 o 
  12   2   4     3084.22     2759.96    197.95 o 
  14   2   4      279.50      311.29     40.30 o 
  16   2   4     2067.55     2329.39    108.45 o 
  18   2   4       29.51       10.97     29.31 o 
  20   2   4      357.65      433.97     87.24 o 
  22   2   4     1235.14     1407.65    195.18 o 
  24   2   4      646.08      622.83     87.19 o 
  26   2   4      874.81      960.07    108.21 o 
  28   2   4       67.14       30.54     59.72 o 
 -31   3   4      457.29      569.05    101.74 o 
 -29   3   4      907.06      890.77     84.12 o 
 -27   3   4     3029.75     2953.50    140.41 o 
 -25   3   4       54.15      187.85     45.89 o 
 -23   3   4     1620.71     1620.23     97.72 o 
 -21   3   4      996.11      940.40     75.09 o 
 -19   3   4      692.93      797.31     67.35 o 
 -17   3   4       58.27       22.50     30.22 o 
 -15   3   4     4656.12     4574.35    178.11 o 
 -13   3   4     1711.09     1780.46     89.84 o 
 -11   3   4     1112.51     1158.04     87.56 o 
  -9   3   4     2613.61     2828.22    139.06 o 
  -7   3   4      260.75      224.70     32.28 o 
  -5   3   4     1263.11     1292.71     52.34 o 
  -3   3   4      989.07     1148.22     49.51 o 
  -1   3   4     1764.04     1648.37     69.33 o 
   1   3   4     4024.38     4157.86    134.41 o 
   3   3   4     5347.84     5354.98    164.31 o 
   5   3   4      461.82      485.97     41.50 o 
   7   3   4     2703.25     2487.60     93.96 o 
   9   3   4     1766.73     1634.34     72.71 o 
  11   3   4      140.33      160.52     29.62 o 
  13   3   4      466.74      459.85     40.30 o 
  15   3   4     2200.80     2205.67    103.87 o 
  17   3   4      550.66      515.91    182.37 o 
  19   3   4     1213.20     1299.55    115.80 o 
  21   3   4     1214.79      935.15    104.79 o 
  23   3   4      225.37      271.40     73.34 o 
  25   3   4      602.68      778.72    112.06 o 
 -26   4   4      511.01      602.14    129.96 o 
 -24   4   4      145.35      274.07     68.48 o 
 -22   4   4     1898.15     1754.96    109.71 o 
 -20   4   4      751.17      825.55    100.74 o 
 -18   4   4      995.00      956.79    102.74 o 
 -16   4   4      287.40      332.27     73.52 o 
 -14   4   4      884.27      859.37    113.78 o 
 -12   4   4     4013.17     4267.36    199.79 o 
 -10   4   4      114.69       29.29     56.09 o 
  -8   4   4     1936.10     1786.95    159.01 o 
  -6   4   4       38.46       77.24     34.47 o 
  -4   4   4     1201.01     1052.83    100.91 o 
  -2   4   4      911.26      840.64     72.65 o 
   0   4   4     5331.15     5404.47    172.49 o 
   2   4   4      310.35      381.01     43.55 o 
   4   4   4       41.11       44.78     28.54 o 
   6   4   4      672.93      629.15     56.52 o 
   8   4   4      427.84      421.52     67.99 o 
  10   4   4     2421.77     2434.60    120.30 o 
  12   4   4      656.66      589.79     82.20 o 
  14   4   4     1561.86     1630.99    131.67 o 
  16   4   4      434.23      369.71     79.44 o 
  18   4   4     1375.87     1255.03    126.85 o 
  20   4   4      109.92      175.03     72.02 o 
 -17   5   4       67.04      159.13     98.30 o 
 -15   5   4     1072.65     1258.23    165.30 o 
 -11   5   4     1630.16     1668.00    219.49 o 
  -9   5   4      492.06      484.46     64.87 o 
  -7   5   4      484.43      600.80     73.66 o 
  -5   5   4      515.18      648.54     75.88 o 
  -3   5   4      861.55      888.16     87.25 o 
  -1   5   4     1792.06     2057.93    125.26 o 
   1   5   4      239.20      277.95     55.10 o 
   3   5   4      714.80      900.90     84.43 o 
   5   5   4       11.79       84.90     74.35 o 
   7   5   4      833.32      789.61    124.98 o 
   9   5   4      446.07      525.80    103.10 o 
  11   5   4      754.31      974.65    111.80 o 
  13   5   4      386.63      350.90    105.18 o 
 -35   1   5      407.79      468.07    152.31 o 
 -33   1   5      889.05      906.12    119.35 o 
 -31   1   5     1708.82     1854.80    247.71 o 
 -29   1   5     1619.73     1969.83    446.09 o 
 -27   1   5      117.24      277.01     86.98 o 
 -25   1   5     1834.33     2060.48    123.83 o 
 -23   1   5      431.93      461.11     53.14 o 
 -21   1   5      500.08      452.92     48.83 o 
 -19   1   5       28.67       -1.00     27.82 o 
 -17   1   5     2307.86     2167.78    107.81 o 
 -15   1   5     3063.07     2794.75    136.77 o 
 -13   1   5     2939.69     2793.99     72.17 o 
 -11   1   5    20874.92    23386.49    484.64 o 
  -9   1   5     2272.21     2336.14     66.66 o 
  -7   1   5     3553.82     3519.63     85.42 o 
  -5   1   5      128.90      218.32     17.07 o 
  -3   1   5      684.33      752.12     29.71 o 
  -1   1   5     1886.32     2251.62     66.11 o 
   1   1   5     5335.80     5255.33    134.37 o 
   3   1   5      640.74      720.96     42.78 o 
   5   1   5     9171.17     9353.39    260.41 o 
   7   1   5     1427.32     1383.71     82.91 o 
   9   1   5     5543.17     5198.34    275.69 o 
  11   1   5     1477.32     1517.02    101.72 o 
  13   1   5     2243.58     2163.54     95.71 o 
  15   1   5      162.75      196.45     34.47 o 
  17   1   5        0.02      -27.22     30.93 o 
  19   1   5       80.19       46.59     35.19 o 
  21   1   5      360.80      379.20     81.72 o 
  23   1   5       90.89      180.62     64.33 o 
  25   1   5     1888.46     1890.56    180.89 o 
  27   1   5       17.85       57.39     66.88 o 
  29   1   5      520.39      491.03    108.38 o 
 -32   2   5      333.68      343.29    103.52 o 
 -30   2   5       71.88      174.37     51.01 o 
 -28   2   5      283.71      363.97     58.47 o 
 -26   2   5     1769.81     1945.93    110.20 o 
 -24   2   5     3767.88     4079.98    161.95 o 
 -22   2   5      826.71     1037.96     75.96 o 
 -20   2   5     9189.68     9201.57    291.82 o 
 -18   2   5     4673.33     4566.80    244.02 o 
 -16   2   5     5372.79     5248.70    178.52 o 
 -14   2   5      725.03      666.02     52.29 o 
 -12   2   5      397.33      428.12     41.69 o 
 -10   2   5      261.26      215.72     26.48 o 
  -8   2   5     5640.55     5809.46    222.96 o 
  -6   2   5     4761.13     4752.58    126.15 o 
  -4   2   5     9138.54     9095.54    222.16 o 
  -2   2   5     4505.30     4715.77    125.62 o 
   0   2   5    14034.25    13983.37    377.19 o 
   2   2   5     1239.47     1178.59     58.65 o 
   4   2   5     6174.11     5734.37    174.65 o 
   6   2   5     1235.76     1344.73     66.54 o 
   8   2   5      279.82      314.34     37.63 o 
  10   2   5     1474.95     1468.88    137.14 o 
  12   2   5     1347.00     1331.39     88.74 o 
  14   2   5     2029.42     1940.17     92.43 o 
  16   2   5     2427.56     2386.00    107.35 o 
  18   2   5     1001.64      998.44     71.08 o 
  20   2   5     1729.67     2035.12    122.13 o 
  22   2   5      813.14      827.59     93.53 o 
  24   2   5       35.59       13.94     54.78 o 
  26   2   5        3.49       87.65    104.59 o 
  28   2   5       14.82      135.51    132.99 o 
 -29   3   5     1370.85     1319.41     98.58 o 
 -27   3   5     1051.61     1104.37     89.62 o 
 -25   3   5      255.15      309.83     54.88 o 
 -23   3   5     2303.47     2233.63    118.09 o 
 -21   3   5       39.42       68.91     38.08 o 
 -19   3   5     1484.40     1544.66     91.33 o 
 -17   3   5       35.37       60.64     39.31 o 
 -15   3   5     1128.09     1105.22     74.19 o 
 -13   3   5     4816.44     4964.64    223.58 o 
 -11   3   5     2444.21     2391.30    184.92 o 
  -9   3   5     6111.92     6108.45    195.33 o 
  -7   3   5      972.10     1000.61     62.32 o 
  -5   3   5     2252.27     2289.06    293.48 o 
  -3   3   5       60.72      124.63     34.55 o 
  -1   3   5      169.27      176.10     30.27 o 
   1   3   5       83.04       96.09     27.21 o 
   3   3   5     6736.45     6732.62    203.23 o 
   5   3   5     1918.21     1784.73     78.75 o 
   7   3   5      229.02      264.19     36.43 o 
   9   3   5     2912.71     2811.32    108.22 o 
  11   3   5     4160.96     3803.05    169.63 o 
  13   3   5       20.22      -16.84     56.68 o 
  15   3   5      317.66      371.87     52.59 o 
  17   3   5        0.17       21.91     53.88 o 
  19   3   5      154.13      112.86    102.87 o 
  21   3   5      172.78      281.35     80.46 o 
  23   3   5      465.35      658.89     96.30 o 
 -24   4   5       90.42      151.97     71.12 o 
 -22   4   5      893.70     1007.47    114.21 o 
 -20   4   5      137.06      224.72     61.68 o 
 -18   4   5     1469.05     1350.57    272.26 o 
 -16   4   5      128.75      195.03     73.70 o 
 -14   4   5      456.76      431.51    105.06 o 
 -12   4   5      474.71      405.40     57.12 o 
 -10   4   5        2.49      -30.35     45.00 o 
  -8   4   5       12.37       38.48     35.04 o 
  -6   4   5      818.97     1010.95     82.15 o 
  -4   4   5        9.24       -3.11     41.44 o 
  -2   4   5     1781.74     1899.29    110.31 o 
   0   4   5      684.69      854.93     76.09 o 
   2   4   5      363.47      393.30     45.71 o 
   4   4   5       51.45       51.19     30.26 o 
   6   4   5       81.19       86.74     32.14 o 
   8   4   5        0.05       15.02     29.26 o 
  10   4   5        1.54      -37.61     28.78 o 
  12   4   5        3.31      -51.08     50.36 o 
  14   4   5     1115.58      929.56    107.44 o 
  16   4   5       38.32      -47.42     58.70 o 
  18   4   5      196.72      293.13     79.74 o 
 -15   5   5       11.59       13.80     45.55 o 
 -13   5   5       17.86      -19.51     38.52 o 
 -11   5   5        3.18      101.91     40.76 o 
  -9   5   5        6.94       59.84     43.05 o 
  -7   5   5      232.35      297.58     58.31 o 
  -5   5   5        5.46      -20.62     42.15 o 
  -3   5   5       40.75      118.93     50.75 o 
  -1   5   5        2.76      -42.28     43.15 o 
   1   5   5      205.54      161.56     51.86 o 
   3   5   5        1.03      -53.54     37.81 o 
   5   5   5       31.79      159.96     70.08 o 
   7   5   5      120.06      321.11     98.54 o 
   9   5   5       39.64      130.27     65.29 o 
 -34   0   6      775.24      943.17    177.04 o 
 -32   0   6     7983.21     7453.94    490.68 o 
 -30   0   6      451.75      514.98    132.57 o 
 -28   0   6      947.70     1041.59    160.20 o 
 -26   0   6      787.59      850.92    142.89 o 
 -24   0   6      180.49      230.63     80.87 o 
 -22   0   6     9132.50     9412.85    538.46 o 
 -20   0   6     4742.49     4583.75    296.33 o 
 -18   0   6    22021.03    21964.47    587.13 o 
 -16   0   6    11946.93    11799.81    323.91 o 
 -14   0   6    28949.21    28403.90    746.81 o 
 -12   0   6     3421.98     3640.96    156.45 o 
 -10   0   6    13268.67    13692.48    368.89 o 
  -8   0   6     5485.70     5961.97    171.00 o 
  -6   0   6     1715.75     1955.47     69.59 o 
  -4   0   6    36600.27    40807.57   1064.52 o 
  -2   0   6      992.05     1342.34     67.40 o 
   0   0   6    42053.76    45221.17   2014.05 o 
   2   0   6    20685.84    21817.54    995.70 o 
   4   0   6    25478.01    24617.88   1121.75 o 
   6   0   6      865.02      645.89     78.50 o 
   8   0   6    10544.90    10495.58    513.80 o 
  10   0   6     2346.00     2346.17    108.38 o 
  12   0   6     4894.15     4629.89    186.23 o 
  14   0   6    12342.62    11761.05    588.03 o 
  16   0   6      405.20      396.76     83.00 o 
  18   0   6     5847.60     5621.43    338.07 o 
  20   0   6      574.64      439.45     96.76 o 
  22   0   6     4368.14     4436.12    302.85 o 
  24   0   6      315.85      330.95     92.85 o 
  26   0   6     1763.76     1833.81    197.43 o 
  28   0   6      477.29      794.95    138.97 o 
 -35   1   6      480.95      383.26    128.24 o 
 -33   1   6      942.06      904.94    121.48 o 
 -31   1   6      104.65      150.16    129.25 o 
 -29   1   6     5891.38     5655.29    382.59 o 
 -27   1   6     1644.53     1264.56    169.51 o 
 -25   1   6     8194.18     8204.06    351.19 o 
 -23   1   6      660.13      649.22     58.75 o 
 -21   1   6    11182.96    10200.79    404.71 o 
 -19   1   6      448.03      355.62     43.73 o 
 -17   1   6     4610.88     4336.06    124.93 o 
 -15   1   6    14301.15    14256.87    347.26 o 
 -13   1   6       11.93        7.16     16.18 o 
 -11   1   6    17785.34    17719.80    372.53 o 
  -9   1   6     2380.24     2556.34     68.31 o 
  -7   1   6    37997.14    39536.43    808.15 o 
  -5   1   6      283.71      218.37     19.27 o 
  -3   1   6    27088.16    30424.59    626.38 o 
  -1   1   6       22.79       25.07     16.58 o 
   1   1   6     5169.34     5311.05    191.07 o 
   3   1   6     2814.85     2835.51     99.79 o 
   5   1   6      638.39      584.13     56.67 o 
   7   1   6    13624.53    13232.85    453.37 o 
   9   1   6     1236.18     1134.35     82.15 o 
  11   1   6     9138.54     9177.87    298.56 o 
  13   1   6      369.60      393.00     44.32 o 
  15   1   6     9020.90     8166.44    400.85 o 
  17   1   6       51.38       23.34     31.55 o 
  19   1   6      741.18      643.14     61.45 o 
  21   1   6      668.64      787.98     86.25 o 
  23   1   6       52.14       65.12     59.17 o 
  25   1   6     2565.80     2490.26    158.84 o 
  27   1   6       21.08       92.16     53.32 o 
 -32   2   6     1305.49     1253.48    127.79 o 
 -30   2   6        2.55       33.83     53.36 o 
 -28   2   6     2719.02     2764.64    267.50 o 
 -26   2   6      600.66      629.17     70.89 o 
 -24   2   6     1627.73     1730.66    101.59 o 
 -22   2   6      625.98      645.06     63.38 o 
 -20   2   6      135.09      170.82     39.24 o 
 -18   2   6    12287.66    11695.53    500.87 o 
 -16   2   6      992.76     1065.56     55.78 o 
 -14   2   6    11052.58    10275.75    261.84 o 
 -12   2   6      990.89     1004.05     52.07 o 
 -10   2   6     3546.49     3173.50    145.00 o 
  -8   2   6       18.36       18.76     15.49 o 
  -6   2   6     2442.53     2718.72     84.34 o 
  -4   2   6     3282.93     3224.45    103.65 o 
  -2   2   6        8.38       28.31     19.81 o 
   0   2   6     8189.40     7413.67    217.52 o 
   2   2   6      255.18      261.02     34.13 o 
   4   2   6    13538.49    13202.72    366.94 o 
   6   2   6     2923.47     2868.95    108.92 o 
   8   2   6     1287.55     1399.15     73.97 o 
  10   2   6       29.47       23.94     60.53 o 
  12   2   6      529.53      557.62     54.23 o 
  14   2   6     1362.96     1361.14     81.00 o 
  16   2   6      186.24      150.63     41.35 o 
  18   2   6     2684.65     2799.43    122.33 o 
  20   2   6        3.22       34.69     45.96 o 
  22   2   6      906.39     1006.06    105.35 o 
  24   2   6      315.32      355.07     73.41 o 
  26   2   6      305.34      582.81    121.42 o 
 -29   3   6      112.81       41.40     71.80 o 
 -27   3   6     1816.72     1860.29    130.06 o 
 -25   3   6      812.59      920.02     81.62 o 
 -23   3   6      242.05      267.87     50.57 o 
 -21   3   6     2153.60     2169.23    113.43 o 
 -19   3   6      317.10      329.84     61.39 o 
 -17   3   6      757.86      784.92     66.42 o 
 -15   3   6      245.88      265.07     42.84 o 
 -13   3   6     1621.57     1543.70    132.08 o 
 -11   3   6      110.51       79.34     32.39 o 
  -9   3   6     1316.64     1253.83     85.09 o 
  -7   3   6      115.37      163.43     40.90 o 
  -5   3   6      531.38      552.83     68.95 o 
  -3   3   6     1676.95     1894.16     80.78 o 
  -1   3   6      587.65      677.77     51.32 o 
   1   3   6     3637.33     3763.94    131.49 o 
   3   3   6     6966.97     6551.91    201.65 o 
   5   3   6     2630.12     2377.22     98.68 o 
   7   3   6     1901.47     1673.73     83.18 o 
   9   3   6     4730.69     4441.26    154.39 o 
  11   3   6      702.73      704.25     58.81 o 
  13   3   6      423.40      470.06     58.03 o 
  15   3   6      959.01      949.85    104.16 o 
  17   3   6      795.35      858.23    133.77 o 
  19   3   6      305.88      458.04     87.51 o 
  21   3   6      511.52      557.37    146.68 o 
  23   3   6       26.35       24.41     60.99 o 
 -24   4   6     1344.45     1309.70     98.78 o 
 -22   4   6      148.37      298.78    112.17 o 
 -20   4   6     1998.34     2187.88    224.71 o 
 -18   4   6       50.96       75.79     56.45 o 
 -16   4   6      132.64      167.43     52.83 o 
 -14   4   6        8.43      -51.12     59.94 o 
 -12   4   6     2638.81     2489.70    130.02 o 
 -10   4   6     1811.99     1919.71    116.37 o 
  -8   4   6     1085.88      976.85    123.02 o 
  -6   4   6     2357.96     2291.59    145.61 o 
  -4   4   6      170.68      190.94     47.42 o 
  -2   4   6     1471.18     1595.42    188.42 o 
   0   4   6      509.05      496.23     62.03 o 
   2   4   6     1386.84     1428.15     80.11 o 
   4   4   6        1.21       36.08     31.37 o 
   6   4   6      858.02      990.93     69.51 o 
   8   4   6      420.96      386.27     49.80 o 
  10   4   6     1671.32     1727.79     92.65 o 
  12   4   6     1057.86     1017.74     83.49 o 
  14   4   6       27.52       49.42    129.90 o 
  16   4   6      349.51      217.34     82.17 o 
 -13   5   6      666.94      701.55     84.59 o 
 -11   5   6      883.48      806.33     88.42 o 
  -9   5   6     2994.89     3197.05    164.22 o 
  -7   5   6      551.92      642.67    109.03 o 
  -5   5   6     1283.70     1397.08    108.28 o 
  -3   5   6      244.56      311.65     62.25 o 
  -1   5   6      322.88      400.68     63.11 o 
   1   5   6      182.33      264.01     69.37 o 
   3   5   6       71.20       89.44     60.24 o 
   5   5   6       49.84       64.23     43.37 o 
 -33   1   7        4.38      -17.63     56.10 o 
 -31   1   7      305.31      272.73     75.20 o 
 -29   1   7       99.34       36.72     54.46 o 
 -27   1   7     4472.09     4313.89    349.98 o 
 -25   1   7       94.40      148.27     93.20 o 
 -23   1   7     3449.32     3474.36    113.93 o 
 -21   1   7     3398.65     3096.07    117.00 o 
 -19   1   7      114.59      111.95     29.83 o 
 -17   1   7     3108.05     3213.65    101.25 o 
 -15   1   7       70.29      104.58     24.27 o 
 -13   1   7       44.57       68.62     19.92 o 
 -11   1   7     2661.42     2494.69     69.98 o 
  -9   1   7     1122.37     1071.19     41.00 o 
  -7   1   7     9466.01     9799.10    215.74 o 
  -5   1   7     1132.49     1089.95     41.43 o 
  -3   1   7     4689.17     4089.82    265.89 o 
  -1   1   7      455.21      433.00     35.82 o 
   1   1   7     1516.11     1515.50     93.62 o 
   3   1   7     3677.77     3693.64    143.75 o 
   5   1   7     3245.70     3125.72    141.50 o 
   7   1   7     1107.49     1180.32     84.85 o 
   9   1   7     1905.46     1972.24    145.20 o 
  11   1   7     1615.09     1601.08     83.57 o 
  13   1   7      567.68      618.86     82.76 o 
  15   1   7     1363.42     1253.11     90.19 o 
  17   1   7      313.62      348.00     62.11 o 
  19   1   7       29.51       61.34     42.53 o 
  21   1   7      176.47       95.82     87.57 o 
  23   1   7       96.40       93.44     81.94 o 
  25   1   7       12.04       51.54     78.62 o 
 -32   2   7     2036.83     2418.00    180.30 o 
 -30   2   7     1553.26     1488.63    140.39 o 
 -28   2   7     1239.64     1382.37    127.29 o 
 -26   2   7      869.02      930.33     92.87 o 
 -24   2   7      308.83      280.59     44.06 o 
 -22   2   7      530.70      659.78     53.96 o 
 -20   2   7       18.15       17.12     27.84 o 
 -18   2   7     2860.47     2844.11    105.26 o 
 -16   2   7     5495.47     5351.89    155.57 o 
 -14   2   7     6292.49     6590.11    181.08 o 
 -12   2   7     5169.34     5347.73    151.60 o 
 -10   2   7     2054.66     1965.29     73.29 o 
  -8   2   7     4714.43     4676.88    133.47 o 
  -6   2   7      270.00      309.81     39.15 o 
  -4   2   7      483.54      524.55     46.64 o 
  -2   2   7     1127.13     1014.81     72.95 o 
   0   2   7     1390.24     1423.08     84.47 o 
   2   2   7     3277.42     3257.05    197.33 o 
   4   2   7      817.69      792.26    100.51 o 
   6   2   7     8222.74     8063.20    317.81 o 
   8   2   7     4240.17     4077.47    185.48 o 
  10   2   7       31.50       16.73     40.14 o 
  12   2   7      447.84      546.34     71.77 o 
  14   2   7        4.52       12.29     43.64 o 
  16   2   7        1.64       24.43     33.63 o 
  18   2   7      478.25      521.07     59.84 o 
  20   2   7      390.88      478.01     59.91 o 
  22   2   7      189.31      220.65     49.41 o 
  24   2   7      404.14      401.03    101.86 o 
 -29   3   7      421.17      429.88     84.31 o 
 -27   3   7      265.69      361.45     75.41 o 
 -25   3   7     1864.70     2261.80    167.12 o 
 -23   3   7      938.34     1028.49     72.04 o 
 -21   3   7     1354.56     1486.46    106.57 o 
 -19   3   7     2287.73     2166.78     93.95 o 
 -17   3   7      341.84      273.12     39.49 o 
 -15   3   7      417.32      384.78     43.91 o 
 -13   3   7       16.71       22.08     30.90 o 
 -11   3   7      253.88      333.85     71.09 o 
  -9   3   7     2066.72     2202.56    273.03 o 
  -7   3   7      502.48      633.86     98.06 o 
  -5   3   7     3705.06     4073.79    171.66 o 
  -3   3   7     2955.80     3259.40    146.24 o 
  -1   3   7      768.43      787.88     58.17 o 
   1   3   7      633.95      658.51     54.94 o 
   3   3   7      834.32      885.25     82.32 o 
   5   3   7       51.82       44.64     31.16 o 
   7   3   7     1616.03     1446.40     83.61 o 
   9   3   7       10.75      -17.53     30.71 o 
  11   3   7      408.38      452.46     72.73 o 
  13   3   7     1630.85     1654.19     99.61 o 
  15   3   7      127.84      221.19     49.34 o 
  17   3   7      526.66      646.31     75.31 o 
  19   3   7      164.25      136.39     67.08 o 
  21   3   7       44.64       79.97     66.04 o 
 -22   4   7       11.58       35.14     42.96 o 
 -20   4   7        9.48       -0.04     78.02 o 
 -18   4   7       25.35      -62.85     41.90 o 
 -16   4   7      626.70      602.78     77.78 o 
 -14   4   7      483.07      370.94     65.74 o 
 -12   4   7       26.91        0.37     41.86 o 
 -10   4   7      536.98      486.93     67.25 o 
  -8   4   7      189.75      103.44    141.29 o 
  -6   4   7      128.68      112.35     43.93 o 
  -4   4   7        6.46       14.69     90.42 o 
  -2   4   7       16.10       59.14     61.25 o 
   0   4   7      339.63      392.88     67.95 o 
   2   4   7      112.88      136.97     41.52 o 
   4   4   7      494.73      551.40     57.35 o 
   6   4   7      174.00      193.03     42.93 o 
   8   4   7       51.69       89.18     39.10 o 
  10   4   7       50.98      152.54     43.39 o 
  12   4   7       59.21       92.16     43.30 o 
  14   4   7      574.32      439.87    120.95 o 
  -9   5   7      142.85      108.86     48.68 o 
  -7   5   7        9.96      -39.21     58.16 o 
  -5   5   7      197.22      298.85     58.23 o 
  -3   5   7        2.04       48.47     47.25 o 
  -1   5   7        2.20      -28.61     68.54 o 
   1   5   7       41.38       49.96     48.68 o 
 -34   0   8     1993.39     2277.88    261.35 o 
 -32   0   8      783.87     1155.31    178.46 o 
 -30   0   8     7244.03     6255.94    424.39 o 
 -28   0   8     2301.82     1605.90    192.22 o 
 -26   0   8    11502.94    11472.66    658.94 o 
 -24   0   8      306.09      329.53     95.46 o 
 -22   0   8     4048.37     3557.82    256.01 o 
 -20   0   8      158.43      126.05     59.17 o 
 -18   0   8      714.69      809.30    105.65 o 
 -16   0   8      340.66      289.93     32.31 o 
 -14   0   8     1296.62     1230.72     57.08 o 
 -12   0   8    43467.00    43538.33   1140.38 o 
 -10   0   8     3026.25     2706.50     96.09 o 
  -8   0   8    32644.45    35825.17    944.29 o 
  -6   0   8       45.06       25.29     21.01 o 
  -4   0   8    16958.71    17828.89    606.88 o 
  -2   0   8     6734.06     7422.47    273.11 o 
   0   0   8     5396.07     5101.47    279.73 o 
   2   0   8     6906.87     6481.71    344.35 o 
   4   0   8       89.73       99.84     50.99 o 
   6   0   8    16180.61    15704.24    755.22 o 
   8   0   8     1148.40     1051.91    119.05 o 
  10   0   8    11652.60    10893.29    555.42 o 
  12   0   8     1367.33     1395.90    144.90 o 
  14   0   8      542.74      496.01     96.52 o 
  16   0   8        1.02       38.06     51.82 o 
  18   0   8      213.78      240.71     83.83 o 
  20   0   8      595.38      544.15    114.43 o 
  22   0   8        2.72        7.94     72.69 o 
  24   0   8      992.61     1163.49    165.53 o 
 -33   1   8     2945.56     2701.04    321.17 o 
 -31   1   8       20.45       92.93     62.03 o 
 -29   1   8     1605.67     1412.05    215.52 o 
 -27   1   8     1891.18     1801.24    141.02 o 
 -25   1   8       18.24      -27.46     36.52 o 
 -23   1   8     9475.30     8649.36    360.23 o 
 -21   1   8      355.99      326.20     37.68 o 
 -19   1   8     6525.10     6458.19    178.76 o 
 -17   1   8     2979.97     2955.96     97.65 o 
 -15   1   8    15639.52    15208.36    370.35 o 
 -13   1   8        7.61       44.39     21.12 o 
 -11   1   8     4476.46     4482.61    112.32 o 
  -9   1   8     3704.02     3451.35     90.70 o 
  -7   1   8       24.00       33.03     16.56 o 
  -5   1   8    11282.96    11292.93    248.91 o 
  -3   1   8     1054.57     1078.10     58.68 o 
  -1   1   8    14086.27    14642.94    399.21 o 
   1   1   8      111.11      106.80     34.37 o 
   3   1   8     9373.90     8906.18    324.82 o 
   5   1   8      161.53      198.81     46.54 o 
   7   1   8     5763.27     5250.78    238.16 o 
   9   1   8     2912.34     2784.95    141.33 o 
  11   1   8      154.43      202.98     57.10 o 
  13   1   8     2694.12     2686.17    170.69 o 
  15   1   8       58.08      133.09    111.76 o 
  17   1   8     3759.80     3862.38    190.84 o 
  19   1   8       33.06        9.59     77.31 o 
  21   1   8     1455.38     1555.78    169.92 o 
  23   1   8        4.55       71.25     52.19 o 
 -30   2   8     1125.17     1254.78    243.14 o 
 -28   2   8        2.20       22.53     57.73 o 
 -26   2   8     2810.17     2763.98    113.00 o 
 -24   2   8        3.07       -9.07     32.08 o 
 -22   2   8     2332.92     2219.55     94.41 o 
 -20   2   8      700.59      590.86     51.50 o 
 -18   2   8     5610.28     5265.66    157.29 o 
 -16   2   8     4627.09     4725.35    142.89 o 
 -14   2   8     1023.03     1107.25     58.34 o 
 -12   2   8     5330.80     5166.60    236.00 o 
 -10   2   8       97.91       50.87     27.87 o 
  -8   2   8     1761.44     1728.97    108.20 o 
  -6   2   8      131.83      139.64     33.55 o 
  -4   2   8     2166.29     1998.77     87.57 o 
  -2   2   8       97.65      140.74     34.46 o 
   0   2   8      570.47      522.10     60.48 o 
   2   2   8     1443.81     1446.77     95.53 o 
   4   2   8      984.21      997.85     74.18 o 
   6   2   8     4534.06     4630.54    161.12 o 
   8   2   8       23.83       31.02     60.65 o 
  10   2   8     1559.98     1819.94    145.85 o 
  12   2   8      774.11      674.80     81.26 o 
  14   2   8     2086.02     1928.02    161.20 o 
  16   2   8     1277.38     1245.10    115.94 o 
  18   2   8     1512.39     1817.56    132.33 o 
  20   2   8      683.32      602.19    119.35 o 
  22   2   8        9.38       69.35     52.57 o 
 -27   3   8       79.91       20.85     38.94 o 
 -25   3   8      719.66      763.37     67.48 o 
 -23   3   8       44.54       33.73     35.86 o 
 -21   3   8      827.39      873.99     66.11 o 
 -19   3   8     1059.13     1027.17     67.39 o 
 -17   3   8     1818.15     1759.30    139.51 o 
 -15   3   8     2254.06     2022.45    199.31 o 
 -13   3   8      483.17      572.64     71.17 o 
 -11   3   8     1533.95     1604.26    105.99 o 
  -9   3   8     1185.08     1321.26    159.25 o 
  -7   3   8     2172.43     2085.77    119.45 o 
  -5   3   8      614.11      572.97     65.64 o 
  -3   3   8     2914.14     2851.34    138.20 o 
  -1   3   8     1157.14     1275.25    103.68 o 
   1   3   8      631.58      736.96     61.62 o 
   3   3   8     1232.24     1250.44     77.95 o 
   5   3   8      786.92      706.02     62.86 o 
   7   3   8      301.79      357.59     52.02 o 
   9   3   8      784.11      738.46     71.46 o 
  11   3   8      734.01      749.26     90.36 o 
  13   3   8      388.67      501.82     64.22 o 
  15   3   8      558.90      612.66     96.72 o 
  17   3   8      205.88      150.26     46.79 o 
 -20   4   8      169.63      156.12     85.38 o 
 -18   4   8     1021.65     1045.79    209.05 o 
 -16   4   8        1.16       53.11     54.25 o 
 -14   4   8      312.36      379.09     68.03 o 
 -12   4   8       37.65       51.29     79.80 o 
 -10   4   8     2186.75     2146.61    130.29 o 
  -8   4   8      560.62      538.69     70.66 o 
  -6   4   8     1726.83     1914.69    121.85 o 
  -4   4   8      866.81      855.33     84.21 o 
  -2   4   8      959.55      868.60     85.84 o 
   0   4   8      931.98      976.05     86.20 o 
   2   4   8       61.42       52.78    110.69 o 
   4   4   8      490.73      593.32     70.80 o 
   6   4   8      166.97      158.34     41.83 o 
   8   4   8      712.17      555.71     62.91 o 
  10   4   8      419.01      410.18     57.69 o 
  12   4   8     1323.05     1382.90    154.90 o 
 -31   1   9      244.37      274.51     86.21 o 
 -29   1   9      347.81      309.96     70.62 o 
 -27   1   9        9.64       20.10     50.66 o 
 -25   1   9      120.92       94.08     49.69 o 
 -23   1   9      468.48      565.62     96.64 o 
 -21   1   9      938.52     1000.19     99.30 o 
 -19   1   9     3073.12     2876.22     98.59 o 
 -17   1   9      651.21      714.59     47.17 o 
 -15   1   9      266.64      330.46     36.46 o 
 -13   1   9     3450.65     3084.17     97.86 o 
 -11   1   9     2441.74     2471.84     83.80 o 
  -9   1   9       29.65       51.84     19.35 o 
  -7   1   9        0.19      -27.86     19.00 o 
  -5   1   9      682.01      781.37     53.52 o 
  -3   1   9      597.50      642.00     51.89 o 
  -1   1   9     1272.84     1225.08     69.45 o 
   1   1   9     1240.27     1241.23    107.61 o 
   3   1   9      231.84      299.49     53.31 o 
   5   1   9     3709.06     3358.40    161.06 o 
   7   1   9      311.99      320.32     64.27 o 
   9   1   9     1364.96     1344.22    106.47 o 
  11   1   9      325.89      204.94     54.68 o 
  13   1   9      444.54      456.47     72.08 o 
  15   1   9      204.27      284.64     63.53 o 
  17   1   9      128.02      244.96     58.28 o 
  19   1   9       71.84      139.11     51.93 o 
  21   1   9      130.35      212.77     63.11 o 
 -30   2   9     1099.64     1331.39    135.64 o 
 -28   2   9     1318.66     1174.43    140.63 o 
 -26   2   9     2084.42     2310.97    122.80 o 
 -24   2   9     3144.54     2918.88    114.05 o 
 -22   2   9      388.49      577.18     97.90 o 
 -20   2   9      851.42      966.78     63.15 o 
 -18   2   9       41.57      106.03     31.87 o 
 -16   2   9       99.87      101.14     30.27 o 
 -14   2   9      636.16      623.74     56.57 o 
 -12   2   9     1438.39     1485.80     80.22 o 
 -10   2   9     1669.17     1805.61     88.67 o 
  -8   2   9     4330.99     3988.39    167.76 o 
  -6   2   9     3078.00     2825.72    133.57 o 
  -4   2   9     3003.15     2792.36    199.73 o 
  -2   2   9      238.82      284.71     43.15 o 
   0   2   9      890.08      883.19     66.97 o 
   2   2   9      359.49      417.67     51.20 o 
   4   2   9        6.75       32.51     32.51 o 
   6   2   9       38.03       40.15     43.58 o 
   8   2   9     1441.52     1394.22    115.09 o 
  10   2   9     1661.00     1621.91    140.22 o 
  12   2   9      910.96     1071.88    104.70 o 
  14   2   9      243.79      315.51     52.08 o 
  16   2   9      367.10      376.15     64.67 o 
  18   2   9       37.17       44.29     46.73 o 
 -25   3   9       49.69      114.05     59.16 o 
 -23   3   9       17.57       77.31     39.07 o 
 -21   3   9     1358.37     1407.50     93.35 o 
 -19   3   9      669.69      654.25     68.17 o 
 -17   3   9      704.68      757.12     95.95 o 
 -15   3   9     1533.31     1600.06     93.87 o 
 -13   3   9      797.24      884.25     86.99 o 
 -11   3   9     1560.20     1506.11    122.73 o 
  -9   3   9      329.84      224.83     57.63 o 
  -7   3   9      433.54      479.06     66.95 o 
  -5   3   9      118.85       91.44     43.09 o 
  -3   3   9      507.38      661.66     89.05 o 
  -1   3   9     1004.85      974.21     83.52 o 
   1   3   9      532.45      566.90     57.65 o 
   3   3   9     1332.67     1494.70    132.75 o 
   5   3   9      111.22      172.01     44.25 o 
   7   3   9      623.24      772.90    110.79 o 
   9   3   9      155.71      168.52     58.31 o 
  11   3   9        4.74       11.54     51.17 o 
  13   3   9        0.14      -10.64     40.34 o 
  15   3   9      309.50      317.18     95.31 o 
 -18   4   9      258.99      176.30     73.87 o 
 -16   4   9       10.22       79.75     55.96 o 
 -14   4   9       91.14       15.14     53.40 o 
 -12   4   9      147.64       99.73     59.14 o 
 -10   4   9      213.95      107.46     64.39 o 
  -8   4   9       35.91       96.01     43.77 o 
  -6   4   9      623.98      678.04    117.75 o 
  -4   4   9      117.06      133.30     60.06 o 
  -2   4   9      944.57     1134.76     96.27 o 
   0   4   9       39.48        5.31     43.63 o 
   2   4   9        0.50       16.03     41.14 o 
   4   4   9       70.76      165.78     71.62 o 
   6   4   9        0.37      154.48     50.73 o 
   8   4   9       25.86      134.27     45.89 o 
 -30   0  10      194.94      338.78    104.11 o 
 -28   0  10     2188.97     2276.22    223.64 o 
 -26   0  10       95.87      253.88     86.21 o 
 -24   0  10    12749.21    11225.43    636.05 o 
 -22   0  10      565.98      643.64    111.70 o 
 -20   0  10    15049.70    14084.94    757.12 o 
 -18   0  10      399.32      422.14     87.87 o 
 -16   0  10      834.55      882.22    113.72 o 
 -14   0  10        5.14       21.19     27.70 o 
 -12   0  10     7064.82     7229.99    219.30 o 
 -10   0  10     7242.65     7492.13    226.77 o 
  -8   0  10      773.34      794.96     67.85 o 
  -6   0  10    10947.06    11799.45    423.57 o 
  -4   0  10     2837.42     2721.61    130.36 o 
  -2   0  10     7717.88     7369.98    394.27 o 
   0   0  10      884.12      933.45    116.92 o 
   2   0  10     3179.86     3018.29    210.59 o 
   4   0  10      267.09      246.52     77.19 o 
   6   0  10     1366.83     1117.36    136.36 o 
   8   0  10     2478.56     2479.94    205.50 o 
  10   0  10      926.21      725.10    118.82 o 
  12   0  10     3152.93     2983.19    230.63 o 
  14   0  10     2909.51     2713.54    232.29 o 
  16   0  10      978.03      981.71    149.17 o 
  18   0  10       74.32       39.96     67.59 o 
 -29   1  10      686.81      754.69    159.78 o 
 -27   1  10     3874.81     3807.10    266.15 o 
 -25   1  10       22.35       52.68     52.36 o 
 -23   1  10     2377.28     2228.53    146.06 o 
 -21   1  10     1834.76     2058.16    133.97 o 
 -19   1  10        3.20       15.18     26.92 o 
 -17   1  10     3720.02     3468.93    111.25 o 
 -15   1  10      730.30      704.16     49.46 o 
 -13   1  10     5714.83     5254.58    150.74 o 
 -11   1  10      319.64      355.42     36.00 o 
  -9   1  10    11292.32    11354.96    283.63 o 
  -7   1  10      192.07      192.34     34.59 o 
  -5   1  10     2219.77     2087.75     92.43 o 
  -3   1  10     1648.68     1886.56     89.73 o 
  -1   1  10      130.45       98.78     44.17 o 
   1   1  10     5011.54     5080.21    216.20 o 
   3   1  10        7.33       52.89     44.82 o 
   5   1  10     4289.46     4549.44    204.60 o 
   7   1  10       96.75       73.57     45.44 o 
   9   1  10     5951.30     5845.13    548.42 o 
  11   1  10        4.46       92.20     49.60 o 
  13   1  10      633.59      795.52    160.38 o 
  15   1  10      323.32      183.64    102.15 o 
  17   1  10       27.25       91.39     53.71 o 
 -28   2  10      179.18       89.37     68.08 o 
 -26   2  10       21.67      129.34     57.61 o 
 -24   2  10      354.60      449.98     52.91 o 
 -22   2  10      118.71      161.06     39.88 o 
 -20   2  10     2921.79     2807.80    106.43 o 
 -18   2  10      109.50      113.79     39.29 o 
 -16   2  10     2344.07     2076.23     99.16 o 
 -14   2  10      203.78      253.94     43.37 o 
 -12   2  10      977.41      858.63    100.59 o 
 -10   2  10      410.41      386.31     88.64 o 
  -8   2  10      480.46      608.42     85.61 o 
  -6   2  10     3720.92     3548.44    160.21 o 
  -4   2  10      435.55      504.38     64.91 o 
  -2   2  10     3739.17     3648.59    181.66 o 
   0   2  10      291.06      334.09     57.42 o 
   2   2  10     1993.29     2113.21    105.67 o 
   4   2  10      597.79      483.90     76.81 o 
   6   2  10      523.95      532.58     79.92 o 
   8   2  10      183.61      166.00     67.47 o 
  10   2  10      103.46       82.48     54.04 o 
  12   2  10     1248.79     1162.62    112.28 o 
  14   2  10      226.27      262.55     63.22 o 
  16   2  10     1102.10     1316.32    120.79 o 
 -23   3  10      953.33     1042.52     88.52 o 
 -21   3  10       45.32       78.88     45.48 o 
 -19   3  10      988.11      917.28     79.11 o 
 -17   3  10      971.76      965.35     84.49 o 
 -15   3  10     2608.85     2603.53    147.15 o 
 -13   3  10      821.83      863.22    167.20 o 
 -11   3  10      633.85      718.20    101.92 o 
  -9   3  10     1026.96     1150.17    147.04 o 
  -7   3  10      956.99      884.03     96.70 o 
  -5   3  10     1057.97     1038.01    188.95 o 
  -3   3  10      477.57      521.77    155.52 o 
  -1   3  10     1430.42     1402.15    103.53 o 
   1   3  10      320.30      323.17     65.16 o 
   3   3  10       73.81      144.98     44.58 o 
   5   3  10       26.53       75.83     46.30 o 
   7   3  10      133.49       26.75     53.59 o 
   9   3  10       25.78       45.63     56.99 o 
  11   3  10       97.64      180.53     64.99 o 
 -12   4  10      675.67      748.39     92.90 o 
 -10   4  10      107.85       -1.52     52.66 o 
  -8   4  10      771.72      957.29    104.05 o 
  -6   4  10       43.41       25.26     75.65 o 
  -4   4  10      565.66      566.84     79.06 o 
  -2   4  10      240.54      280.26     60.23 o 
   0   4  10      851.42      812.86     89.12 o 
 -27   1  11     1383.16     1481.13    130.91 o 
 -25   1  11      138.00      257.75     63.65 o 
 -23   1  11      946.47     1007.45    100.57 o 
 -21   1  11        5.74       24.62     65.81 o 
 -19   1  11      175.24      120.19     47.46 o 
 -17   1  11        6.59       30.97     29.01 o 
 -15   1  11     2830.91     2633.49    108.31 o 
 -13   1  11      377.90      385.25     47.67 o 
 -11   1  11     1588.91     1670.97     84.70 o 
  -9   1  11     2010.81     2252.71    100.21 o 
  -7   1  11      612.93      597.87     56.37 o 
  -5   1  11      223.86      222.47     42.99 o 
  -3   1  11      319.83      385.00     64.01 o 
  -1   1  11        2.54       36.92     44.70 o 
   1   1  11      227.43      308.57     65.17 o 
   3   1  11        3.06      -41.56     41.44 o 
   5   1  11      606.51      642.76     82.48 o 
   7   1  11       75.19       84.01     53.56 o 
   9   1  11      254.23      289.32     63.42 o 
  11   1  11        8.42       57.85     46.35 o 
  13   1  11      730.47      649.80     91.67 o 
  15   1  11      179.50      315.05     70.88 o 
 -24   2  11     1325.00     1331.58    127.06 o 
 -22   2  11      801.13      867.05     74.75 o 
 -20   2  11     1100.07     1271.29     84.16 o 
 -18   2  11     1707.73     1814.94     98.63 o 
 -16   2  11      905.66      961.33     72.85 o 
 -14   2  11      800.72      722.51     70.02 o 
 -12   2  11       17.84       27.07     33.56 o 
 -10   2  11        1.29       33.46     41.82 o 
  -8   2  11      441.28      419.05     70.55 o 
  -6   2  11      852.34      998.02     86.55 o 
  -4   2  11     1956.86     1892.48    336.58 o 
  -2   2  11      808.42      837.18     77.30 o 
   0   2  11      911.68     1049.41     81.72 o 
   2   2  11      587.73      660.44     89.22 o 
   4   2  11      112.51      222.32     66.18 o 
   6   2  11      206.83      185.62     64.08 o 
   8   2  11      127.06       91.84     53.78 o 
  10   2  11       43.45       56.08     54.64 o 
  12   2  11        4.41       40.84     48.35 o 
 -19   3  11       15.64      -56.62     79.22 o 
 -17   3  11      414.63      466.65     76.47 o 
 -15   3  11        5.59        0.51     47.62 o 
 -13   3  11      743.04      720.86     88.32 o 
 -11   3  11      189.38      275.03     60.70 o 
  -9   3  11      920.02      972.07    233.18 o 
  -7   3  11      608.04      631.92    146.03 o 
  -5   3  11      285.45      357.53     67.22 o 
  -3   3  11      306.79      266.61     61.16 o 
  -1   3  11       36.94       48.58     57.27 o 
   1   3  11       20.37       29.03     44.83 o 
   3   3  11       48.02      138.65     51.44 o 
   5   3  11      383.71      380.21     60.17 o 
   7   3  11      243.20      312.98     76.27 o 
 -26   0  12       12.40       90.83     72.57 o 
 -24   0  12      585.69      761.51    130.91 o 
 -22   0  12     2355.93     2520.50    214.74 o 
 -20   0  12       13.20       39.13     59.76 o 
 -18   0  12     7107.16     6804.72    411.23 o 
 -16   0  12      447.45      487.36     99.13 o 
 -14   0  12     5659.04     5739.06    351.94 o 
 -10   0  12     3911.32     3741.38    243.68 o 
  -8   0  12       52.93       40.32     63.08 o 
  -6   0  12      130.38      144.55     72.33 o 
  -4   0  12      219.71      262.77     87.04 o 
  -2   0  12      216.99      183.44     78.50 o 
   0   0  12     3227.58     3545.01    246.17 o 
   2   0  12      463.70      563.96    108.38 o 
   4   0  12     2433.83     2594.37    223.05 o 
   6   0  12        8.54      -18.50     66.29 o 
   8   0  12     1867.13     1750.09    193.40 o 
  10   0  12      883.18      777.75    138.85 o 
  12   0  12     1648.71     1204.40    176.56 o 
 -25   1  12     2351.72     2253.48    152.16 o 
 -23   1  12      438.04      555.55     94.03 o 
 -21   1  12     3050.58     3007.88    165.58 o 
 -19   1  12        6.08       27.04     63.79 o 
 -17   1  12     3101.47     3032.79    152.99 o 
 -15   1  12      784.32      870.28    114.80 o 
 -13   1  12        0.78       -7.91     34.14 o 
 -11   1  12     2564.63     2693.70    116.34 o 
  -9   1  12      250.56      134.10     52.10 o 
  -7   1  12     3303.57     3070.74    151.04 o 
  -5   1  12      408.46      493.98     73.64 o 
  -3   1  12     4390.64     4295.47    198.99 o 
  -1   1  12       54.85       17.19     78.20 o 
   1   1  12     1148.00     1087.06    104.66 o 
   3   1  12      353.84      512.06     82.05 o 
   5   1  12      113.91      208.91     64.56 o 
   7   1  12      896.36     1086.52    111.95 o 
   9   1  12       25.52        4.10     55.69 o 
  11   1  12     1143.67     1152.96    116.86 o 
 -22   2  12       43.77       24.95     50.87 o 
 -20   2  12      507.41      472.26     58.61 o 
 -18   2  12     1238.18     1224.59     84.48 o 
 -16   2  12        1.83        9.20     35.87 o 
 -14   2  12     1303.00     1214.72     83.32 o 
 -12   2  12        0.34       -6.92     43.44 o 
 -10   2  12      735.27      622.65     75.37 o 
  -8   2  12      682.05      778.72     83.86 o 
  -6   2  12     2862.73     2689.31    147.43 o 
  -4   2  12     1276.72     1249.63    105.06 o 
  -2   2  12      727.20      594.44     79.12 o 
   0   2  12     1534.37     1546.28    131.39 o 
   2   2  12      310.80      354.00    110.46 o 
   4   2  12     1102.27     1046.14    114.85 o 
   6   2  12        0.65       47.29     57.58 o 
   8   2  12       79.12      164.16     94.33 o 
 -13   3  12      372.50      421.00    113.95 o 
 -11   3  12      140.03       69.50     55.89 o 
  -9   3  12      294.25      436.39     74.36 o 
  -7   3  12      165.77      165.36     59.07 o 
  -5   3  12      666.49      624.13    136.96 o 
  -3   3  12      271.89      152.52     91.25 o 
  -1   3  12      202.68      231.09     62.27 o 
 -21   1  13     1091.66     1327.24    164.11 o 
 -19   1  13      218.98      139.33     83.60 o 
 -17   1  13        6.99      -44.47     54.90 o 
 -15   1  13      195.40      133.44     44.23 o 
 -13   1  13       64.71      141.29     60.41 o 
 -11   1  13        2.69       -9.22     93.68 o 
  -9   1  13        8.14      -62.96     64.63 o 
  -7   1  13      623.74      791.63    130.79 o 
  -5   1  13      132.32      206.80     87.27 o 
  -3   1  13      124.41      170.22     58.58 o 
  -1   1  13      548.25      581.01     84.57 o 
   1   1  13      169.44      166.17     61.44 o 
   3   1  13        1.19       40.07     74.53 o 
   5   1  13       15.26       -8.18     54.73 o 
 -16   2  13      249.33      287.19     53.65 o 
 -14   2  13      726.53      828.25     89.67 o 
 -12   2  13     1126.89     1190.03    103.05 o 
 -10   2  13       35.87       38.98     56.63 o 
  -8   2  13      187.15      173.44    109.15 o 
  -6   2  13      496.28      482.89     78.59 o 
  -4   2  13      206.97       79.41     56.92 o 
  -2   2  13      242.49      377.67    112.06 o 
   0   2  13        5.55        1.78     82.53 o 
  -8   0  14     2637.78     2791.21    225.06 o 
  -6   0  14       45.58      149.76     82.89 o 
  -4   0  14      735.15      912.34    137.08 o 
  -2   0  14       16.83       28.93     78.62 o 
 -11   1  14     1040.33     1036.37    149.88 o 
  -9   1  14      417.68      468.86    117.51 o 
  -7   1  14      217.49      165.53     93.44 o 
  -5   1  14      478.76      706.01    128.42 o 
                                                 
